# Supplementary material for: Distinct virulence of the microsporidian parasite in honey bees competing habitat
Source: Front Cell Infect Microbiol. 2025 Feb 17;15:1524197. doi: 10.3389/fcimb.2025.1524197 (PMC11873089; doi:10.3389/fcimb.2025.1524197)
Supplement: Supplementary file 2 [file Table2.xlsx]

## Sheet: amel_gene_go
Gene	GOID	Category	Description
LOC726899	GO:0097341	BP	zymogen inhibition
LOC726172	GO:0097341	BP	zymogen inhibition
LOC408779	GO:0097341	BP	zymogen inhibition
LOC409405	GO:0097341	BP	zymogen inhibition
LOC412464	GO:0097341	BP	zymogen inhibition
LOC413374	GO:0097341	BP	zymogen inhibition
LOC113218965	GO:0070625	BP	zymogen granule exocytosis
LOC409842	GO:0031638	BP	zymogen activation
LOC551429	GO:0031638	BP	zymogen activation
LOC409383	GO:0031638	BP	zymogen activation
LOC410208	GO:0031638	BP	zymogen activation
LOC412818	GO:0031638	BP	zymogen activation
LOC412101	GO:0031638	BP	zymogen activation
LOC100576819	GO:0031638	BP	zymogen activation
LOC411381	GO:0031638	BP	zymogen activation
LOC411576	GO:0031638	BP	zymogen activation
LOC412169	GO:0031638	BP	zymogen activation
LOC412703	GO:0007352	BP	zygotic specification of dorsal/ventral axis
LOC551283	GO:0007352	BP	zygotic specification of dorsal/ventral axis
LOC727101	GO:0007352	BP	zygotic specification of dorsal/ventral axis
LOC100578547	GO:0007352	BP	zygotic specification of dorsal/ventral axis
LOC412601	GO:0007352	BP	zygotic specification of dorsal/ventral axis
LOC413371	GO:0007352	BP	zygotic specification of dorsal/ventral axis
LOC551608	GO:0007352	BP	zygotic specification of dorsal/ventral axis
LOC410209	GO:0007354	BP	zygotic determination of anterior/posterior axis, embryo
LOC725085	GO:0007354	BP	zygotic determination of anterior/posterior axis, embryo
LOC725327	GO:0007354	BP	zygotic determination of anterior/posterior axis, embryo
LOC100578885	GO:0007354	BP	zygotic determination of anterior/posterior axis, embryo
LOC412529	GO:0007354	BP	zygotic determination of anterior/posterior axis, embryo
LOC100578699	GO:0007354	BP	zygotic determination of anterior/posterior axis, embryo
LOC552365	GO:0007354	BP	zygotic determination of anterior/posterior axis, embryo
LOC409124	GO:0007354	BP	zygotic determination of anterior/posterior axis, embryo
LOC412475	GO:0007354	BP	zygotic determination of anterior/posterior axis, embryo
LOC725191	GO:0007354	BP	zygotic determination of anterior/posterior axis, embryo
LOC100577174	GO:0007354	BP	zygotic determination of anterior/posterior axis, embryo
LOC100578561	GO:0007354	BP	zygotic determination of anterior/posterior axis, embryo
LOC411166	GO:0007354	BP	zygotic determination of anterior/posterior axis, embryo
LOC411173	GO:0007354	BP	zygotic determination of anterior/posterior axis, embryo
LOC412916	GO:0007354	BP	zygotic determination of anterior/posterior axis, embryo
LOC100577801	GO:0007354	BP	zygotic determination of anterior/posterior axis, embryo
LOC410386	GO:0007354	BP	zygotic determination of anterior/posterior axis, embryo
LOC410035	GO:0007354	BP	zygotic determination of anterior/posterior axis, embryo
LOC100577472	GO:0007354	BP	zygotic determination of anterior/posterior axis, embryo
LOC551826	GO:0007354	BP	zygotic determination of anterior/posterior axis, embryo
LOC727101	GO:0007354	BP	zygotic determination of anterior/posterior axis, embryo
LOC113218532	GO:0007354	BP	zygotic determination of anterior/posterior axis, embryo
LOC410399	GO:0007354	BP	zygotic determination of anterior/posterior axis, embryo
LOC551945	GO:0007354	BP	zygotic determination of anterior/posterior axis, embryo
LOC409925	GO:0007354	BP	zygotic determination of anterior/posterior axis, embryo
LOC410776	GO:0007354	BP	zygotic determination of anterior/posterior axis, embryo
LOC413448	GO:0007354	BP	zygotic determination of anterior/posterior axis, embryo
LOC552127	GO:0010070	BP	zygote asymmetric cell division
LOC102655329	GO:0010070	BP	zygote asymmetric cell division
LOC725591	GO:0045218	BP	zonula adherens maintenance
LOC724977	GO:0045186	BP	zonula adherens assembly
LOC408399	GO:0045186	BP	zonula adherens assembly
LOC413332	GO:0045186	BP	zonula adherens assembly
LOC410585	GO:0045186	BP	zonula adherens assembly
LOC410178	GO:0045186	BP	zonula adherens assembly
LOC409904	GO:0045186	BP	zonula adherens assembly
LOC725591	GO:0045186	BP	zonula adherens assembly
LOC413669	GO:0045186	BP	zonula adherens assembly
LOC724292	GO:0045186	BP	zonula adherens assembly
LOC413834	GO:0045186	BP	zonula adherens assembly
LOC726929	GO:0022006	BP	zona limitans intrathalamica formation
LOC727479	GO:0006829	BP	zinc ion transport
LOC411095	GO:0006829	BP	zinc ion transport
LOC552697	GO:0006829	BP	zinc ion transport
LOC412094	GO:0006829	BP	zinc ion transport
LOC494509	GO:0006829	BP	zinc ion transport
LOC410710	GO:0006829	BP	zinc ion transport
LOC102655896	GO:0006829	BP	zinc ion transport
LOC412391	GO:0006829	BP	zinc ion transport
LOC107965038	GO:0006829	BP	zinc ion transport
LOC413553	GO:0006829	BP	zinc ion transport
LOC552634	GO:0006829	BP	zinc ion transport
LOC409145	GO:0006829	BP	zinc ion transport
LOC410567	GO:0006829	BP	zinc ion transport
LOC410816	GO:0006829	BP	zinc ion transport
LOC412097	GO:0006829	BP	zinc ion transport
LOC412448	GO:0006829	BP	zinc ion transport
LOC552064	GO:0006829	BP	zinc ion transport
LOC727479	GO:0071577	BP	zinc ion transmembrane transport
LOC411095	GO:0071577	BP	zinc ion transmembrane transport
LOC552697	GO:0071577	BP	zinc ion transmembrane transport
LOC412094	GO:0071577	BP	zinc ion transmembrane transport
LOC494509	GO:0071577	BP	zinc ion transmembrane transport
LOC410710	GO:0071577	BP	zinc ion transmembrane transport
LOC102655896	GO:0071577	BP	zinc ion transmembrane transport
LOC412391	GO:0071577	BP	zinc ion transmembrane transport
LOC107965038	GO:0071577	BP	zinc ion transmembrane transport
LOC413553	GO:0071577	BP	zinc ion transmembrane transport
LOC552634	GO:0071577	BP	zinc ion transmembrane transport
LOC409145	GO:0071577	BP	zinc ion transmembrane transport
LOC410567	GO:0071577	BP	zinc ion transmembrane transport
LOC410816	GO:0071577	BP	zinc ion transmembrane transport
LOC412448	GO:0071577	BP	zinc ion transmembrane transport
LOC552697	GO:0071578	BP	zinc ion import across plasma membrane
LOC413553	GO:0071578	BP	zinc ion import across plasma membrane
LOC411095	GO:0055069	BP	zinc ion homeostasis
LOC552697	GO:0055069	BP	zinc ion homeostasis
LOC412094	GO:0055069	BP	zinc ion homeostasis
LOC410710	GO:0055069	BP	zinc ion homeostasis
LOC102655896	GO:0055069	BP	zinc ion homeostasis
LOC412391	GO:0055069	BP	zinc ion homeostasis
LOC107965038	GO:0055069	BP	zinc ion homeostasis
LOC100577672	GO:0055069	BP	zinc ion homeostasis
LOC552634	GO:0055069	BP	zinc ion homeostasis
LOC412379	GO:0055069	BP	zinc ion homeostasis
LOC410816	GO:0055069	BP	zinc ion homeostasis
LOC412975	GO:0055069	BP	zinc ion homeostasis
LOC413867	GO:0005997	BP	xylulose metabolic process
LOC409884	GO:0005997	BP	xylulose metabolic process
LOC413567	GO:0005997	BP	xylulose metabolic process
LOC550804	GO:0005997	BP	xylulose metabolic process
LOC409884	GO:0005998	BP	xylulose catabolic process
LOC413567	GO:0005998	BP	xylulose catabolic process
LOC413867	GO:0005999	BP	xylulose biosynthetic process
LOC550804	GO:0005999	BP	xylulose biosynthetic process
LOC406119	GO:0051167	BP	xylulose 5-phosphate metabolic process
LOC412163	GO:0051167	BP	xylulose 5-phosphate metabolic process
LOC409884	GO:0051167	BP	xylulose 5-phosphate metabolic process
LOC413567	GO:0051167	BP	xylulose 5-phosphate metabolic process
LOC551968	GO:0051167	BP	xylulose 5-phosphate metabolic process
LOC406119	GO:1901159	BP	xylulose 5-phosphate biosynthetic process
LOC412163	GO:1901159	BP	xylulose 5-phosphate biosynthetic process
LOC409884	GO:1901159	BP	xylulose 5-phosphate biosynthetic process
LOC413567	GO:1901159	BP	xylulose 5-phosphate biosynthetic process
LOC551968	GO:1901159	BP	xylulose 5-phosphate biosynthetic process
LOC113218539	GO:0098792	BP	xenophagy
LOC725024	GO:0098792	BP	xenophagy
LOC552201	GO:0098792	BP	xenophagy
LOC409424	GO:0042908	BP	xenobiotic transport
LOC551167	GO:0042908	BP	xenobiotic transport
LOC408769	GO:0042908	BP	xenobiotic transport
LOC409933	GO:0042908	BP	xenobiotic transport
LOC406079	GO:0006805	BP	xenobiotic metabolic process
LOC406104	GO:0006805	BP	xenobiotic metabolic process
LOC406106	GO:0006805	BP	xenobiotic metabolic process
LOC408928	GO:0006805	BP	xenobiotic metabolic process
LOC408383	GO:0006805	BP	xenobiotic metabolic process
LOC411234	GO:0006805	BP	xenobiotic metabolic process
LOC725967	GO:0006805	BP	xenobiotic metabolic process
LOC409203	GO:0006805	BP	xenobiotic metabolic process
LOC408395	GO:0006805	BP	xenobiotic metabolic process
LOC410993	GO:0006805	BP	xenobiotic metabolic process
LOC413047	GO:0006805	BP	xenobiotic metabolic process
LOC552118	GO:0006805	BP	xenobiotic metabolic process
LOC724870	GO:0006805	BP	xenobiotic metabolic process
LOC410270	GO:0006805	BP	xenobiotic metabolic process
LOC411700	GO:0006805	BP	xenobiotic metabolic process
LOC727593	GO:0006805	BP	xenobiotic metabolic process
LOC411376	GO:0006805	BP	xenobiotic metabolic process
LOC726823	GO:0006805	BP	xenobiotic metabolic process
LOC411264	GO:0006805	BP	xenobiotic metabolic process
LOC724718	GO:0006805	BP	xenobiotic metabolic process
LOC102655120	GO:0006805	BP	xenobiotic metabolic process
LOC411822	GO:0006805	BP	xenobiotic metabolic process
LOC726371	GO:0006805	BP	xenobiotic metabolic process
LOC408586	GO:0006805	BP	xenobiotic metabolic process
LOC408788	GO:0006805	BP	xenobiotic metabolic process
LOC408969	GO:0006805	BP	xenobiotic metabolic process
LOC409063	GO:0006805	BP	xenobiotic metabolic process
LOC409173	GO:0006805	BP	xenobiotic metabolic process
LOC410837	GO:0006805	BP	xenobiotic metabolic process
LOC411021	GO:0006805	BP	xenobiotic metabolic process
LOC406152	GO:0006805	BP	xenobiotic metabolic process
LOC411771	GO:0006805	BP	xenobiotic metabolic process
LOC413742	GO:0006805	BP	xenobiotic metabolic process
LOC552470	GO:0006805	BP	xenobiotic metabolic process
LOC409203	GO:0052697	BP	xenobiotic glucuronidation
LOC727593	GO:0052697	BP	xenobiotic glucuronidation
LOC408788	GO:0052697	BP	xenobiotic glucuronidation
LOC411021	GO:0052697	BP	xenobiotic glucuronidation
LOC408383	GO:0042178	BP	xenobiotic catabolic process
LOC409203	GO:0042178	BP	xenobiotic catabolic process
LOC552118	GO:0042178	BP	xenobiotic catabolic process
LOC727593	GO:0042178	BP	xenobiotic catabolic process
LOC726823	GO:0042178	BP	xenobiotic catabolic process
LOC408788	GO:0042178	BP	xenobiotic catabolic process
LOC411021	GO:0042178	BP	xenobiotic catabolic process
LOC410521	GO:0016122	BP	xanthophyll metabolic process
LOC724933	GO:0046110	BP	xanthine metabolic process
LOC724718	GO:0046110	BP	xanthine metabolic process
LOC724933	GO:0009115	BP	xanthine catabolic process
LOC724718	GO:0009115	BP	xanthine catabolic process
LOC724456	GO:0035313	BP	wound healing, spreading of epidermal cells
LOC724412	GO:0035313	BP	wound healing, spreading of epidermal cells
LOC724548	GO:0035313	BP	wound healing, spreading of epidermal cells
LOC411919	GO:0035313	BP	wound healing, spreading of epidermal cells
LOC409286	GO:0035313	BP	wound healing, spreading of epidermal cells
LOC408394	GO:0035313	BP	wound healing, spreading of epidermal cells
LOC551599	GO:0035313	BP	wound healing, spreading of epidermal cells
LOC724456	GO:0044319	BP	wound healing, spreading of cells
LOC724412	GO:0044319	BP	wound healing, spreading of cells
LOC724548	GO:0044319	BP	wound healing, spreading of cells
LOC724985	GO:0044319	BP	wound healing, spreading of cells
LOC411919	GO:0044319	BP	wound healing, spreading of cells
LOC409286	GO:0044319	BP	wound healing, spreading of cells
LOC411213	GO:0044319	BP	wound healing, spreading of cells
LOC411201	GO:0044319	BP	wound healing, spreading of cells
LOC409910	GO:0044319	BP	wound healing, spreading of cells
LOC724973	GO:0044319	BP	wound healing, spreading of cells
LOC102656585	GO:0044319	BP	wound healing, spreading of cells
LOC409786	GO:0044319	BP	wound healing, spreading of cells
LOC107964589	GO:0044319	BP	wound healing, spreading of cells
LOC408394	GO:0044319	BP	wound healing, spreading of cells
LOC410464	GO:0044319	BP	wound healing, spreading of cells
LOC411212	GO:0044319	BP	wound healing, spreading of cells
LOC412160	GO:0044319	BP	wound healing, spreading of cells
LOC551599	GO:0044319	BP	wound healing, spreading of cells
LOC494506	GO:0002246	BP	wound healing involved in inflammatory response
LOC408852	GO:0002246	BP	wound healing involved in inflammatory response
LOC102655148	GO:0002246	BP	wound healing involved in inflammatory response
LOC406111	GO:0042060	BP	wound healing
LOC494506	GO:0042060	BP	wound healing
LOC503861	GO:0042060	BP	wound healing
LOC724456	GO:0042060	BP	wound healing
LOC552127	GO:0042060	BP	wound healing
LOC406106	GO:0042060	BP	wound healing
LOC724791	GO:0042060	BP	wound healing
LOC724451	GO:0042060	BP	wound healing
LOC725272	GO:0042060	BP	wound healing
LOC724412	GO:0042060	BP	wound healing
LOC724474	GO:0042060	BP	wound healing
LOC724548	GO:0042060	BP	wound healing
LOC724985	GO:0042060	BP	wound healing
LOC725350	GO:0042060	BP	wound healing
LOC725583	GO:0042060	BP	wound healing
LOC725965	GO:0042060	BP	wound healing
LOC726002	GO:0042060	BP	wound healing
LOC726301	GO:0042060	BP	wound healing
LOC726682	GO:0042060	BP	wound healing
LOC100576121	GO:0042060	BP	wound healing
LOC100577120	GO:0042060	BP	wound healing
LOC724366	GO:0042060	BP	wound healing
LOC100577122	GO:0042060	BP	wound healing
LOC412529	GO:0042060	BP	wound healing
LOC100576956	GO:0042060	BP	wound healing
LOC100578602	GO:0042060	BP	wound healing
LOC727031	GO:0042060	BP	wound healing
LOC411915	GO:0042060	BP	wound healing
LOC100577156	GO:0042060	BP	wound healing
LOC100578121	GO:0042060	BP	wound healing
LOC726289	GO:0042060	BP	wound healing
LOC100578780	GO:0042060	BP	wound healing
LOC724453	GO:0042060	BP	wound healing
LOC726542	GO:0042060	BP	wound healing
LOC411919	GO:0042060	BP	wound healing
LOC409286	GO:0042060	BP	wound healing
LOC411365	GO:0042060	BP	wound healing
LOC413071	GO:0042060	BP	wound healing
LOC413389	GO:0042060	BP	wound healing
LOC409950	GO:0042060	BP	wound healing
LOC100578260	GO:0042060	BP	wound healing
LOC413332	GO:0042060	BP	wound healing
LOC413213	GO:0042060	BP	wound healing
LOC724379	GO:0042060	BP	wound healing
LOC411373	GO:0042060	BP	wound healing
LOC551848	GO:0042060	BP	wound healing
LOC550659	GO:0042060	BP	wound healing
LOC408944	GO:0042060	BP	wound healing
LOC411371	GO:0042060	BP	wound healing
LOC414037	GO:0042060	BP	wound healing
LOC413705	GO:0042060	BP	wound healing
LOC552486	GO:0042060	BP	wound healing
LOC412602	GO:0042060	BP	wound healing
LOC408937	GO:0042060	BP	wound healing
LOC550818	GO:0042060	BP	wound healing
LOC408809	GO:0042060	BP	wound healing
LOC726492	GO:0042060	BP	wound healing
LOC410499	GO:0042060	BP	wound healing
LOC410497	GO:0042060	BP	wound healing
LOC494509	GO:0042060	BP	wound healing
LOC725055	GO:0042060	BP	wound healing
LOC409383	GO:0042060	BP	wound healing
LOC725623	GO:0042060	BP	wound healing
LOC413964	GO:0042060	BP	wound healing
LOC410585	GO:0042060	BP	wound healing
LOC102656263	GO:0042060	BP	wound healing
LOC409897	GO:0042060	BP	wound healing
LOC724501	GO:0042060	BP	wound healing
LOC724955	GO:0042060	BP	wound healing
LOC411597	GO:0042060	BP	wound healing
LOC412080	GO:0042060	BP	wound healing
LOC411086	GO:0042060	BP	wound healing
LOC410537	GO:0042060	BP	wound healing
LOC550798	GO:0042060	BP	wound healing
LOC726433	GO:0042060	BP	wound healing
LOC408926	GO:0042060	BP	wound healing
LOC411213	GO:0042060	BP	wound healing
LOC412916	GO:0042060	BP	wound healing
LOC552007	GO:0042060	BP	wound healing
LOC551579	GO:0042060	BP	wound healing
LOC411433	GO:0042060	BP	wound healing
LOC409393	GO:0042060	BP	wound healing
LOC413423	GO:0042060	BP	wound healing
LOC412265	GO:0042060	BP	wound healing
LOC413289	GO:0042060	BP	wound healing
LOC551749	GO:0042060	BP	wound healing
LOC727106	GO:0042060	BP	wound healing
LOC411201	GO:0042060	BP	wound healing
LOC551124	GO:0042060	BP	wound healing
LOC412722	GO:0042060	BP	wound healing
LOC412092	GO:0042060	BP	wound healing
LOC411738	GO:0042060	BP	wound healing
LOC725414	GO:0042060	BP	wound healing
LOC724991	GO:0042060	BP	wound healing
LOC410685	GO:0042060	BP	wound healing
LOC410777	GO:0042060	BP	wound healing
LOC408666	GO:0042060	BP	wound healing
LOC412924	GO:0042060	BP	wound healing
LOC409910	GO:0042060	BP	wound healing
LOC724973	GO:0042060	BP	wound healing
LOC408852	GO:0042060	BP	wound healing
LOC409368	GO:0042060	BP	wound healing
LOC413324	GO:0042060	BP	wound healing
LOC408967	GO:0042060	BP	wound healing
LOC100577332	GO:0042060	BP	wound healing
LOC409006	GO:0042060	BP	wound healing
LOC552235	GO:0042060	BP	wound healing
LOC725653	GO:0042060	BP	wound healing
LOC726469	GO:0042060	BP	wound healing
LOC725422	GO:0042060	BP	wound healing
LOC724322	GO:0042060	BP	wound healing
LOC410263	GO:0042060	BP	wound healing
LOC551869	GO:0042060	BP	wound healing
LOC724636	GO:0042060	BP	wound healing
LOC413557	GO:0042060	BP	wound healing
LOC725248	GO:0042060	BP	wound healing
LOC551157	GO:0042060	BP	wound healing
LOC408577	GO:0042060	BP	wound healing
LOC408597	GO:0042060	BP	wound healing
LOC724950	GO:0042060	BP	wound healing
LOC102656585	GO:0042060	BP	wound healing
LOC408661	GO:0042060	BP	wound healing
LOC413488	GO:0042060	BP	wound healing
LOC102654331	GO:0042060	BP	wound healing
LOC413112	GO:0042060	BP	wound healing
LOC551722	GO:0042060	BP	wound healing
LOC408774	GO:0042060	BP	wound healing
LOC408779	GO:0042060	BP	wound healing
LOC411132	GO:0042060	BP	wound healing
LOC107964400	GO:0042060	BP	wound healing
LOC102655148	GO:0042060	BP	wound healing
LOC413012	GO:0042060	BP	wound healing
LOC726497	GO:0042060	BP	wound healing
LOC100577764	GO:0042060	BP	wound healing
LOC409786	GO:0042060	BP	wound healing
LOC107964589	GO:0042060	BP	wound healing
LOC100577393	GO:0042060	BP	wound healing
LOC409425	GO:0042060	BP	wound healing
LOC550930	GO:0042060	BP	wound healing
LOC725673	GO:0042060	BP	wound healing
LOC100577519	GO:0042060	BP	wound healing
LOC727101	GO:0042060	BP	wound healing
LOC102655120	GO:0042060	BP	wound healing
LOC552245	GO:0042060	BP	wound healing
LOC724458	GO:0042060	BP	wound healing
LOC408292	GO:0042060	BP	wound healing
LOC409460	GO:0042060	BP	wound healing
LOC551726	GO:0042060	BP	wound healing
LOC412355	GO:0042060	BP	wound healing
LOC410732	GO:0042060	BP	wound healing
LOC406097	GO:0042060	BP	wound healing
LOC726929	GO:0042060	BP	wound healing
LOC409138	GO:0042060	BP	wound healing
LOC408411	GO:0042060	BP	wound healing
LOC551344	GO:0042060	BP	wound healing
LOC551709	GO:0042060	BP	wound healing
LOC726302	GO:0042060	BP	wound healing
LOC726067	GO:0042060	BP	wound healing
LOC412513	GO:0042060	BP	wound healing
LOC725885	GO:0042060	BP	wound healing
LOC410649	GO:0042060	BP	wound healing
LOC409228	GO:0042060	BP	wound healing
LOC725946	GO:0042060	BP	wound healing
LOC724279	GO:0042060	BP	wound healing
LOC552370	GO:0042060	BP	wound healing
LOC408394	GO:0042060	BP	wound healing
LOC409059	GO:0042060	BP	wound healing
LOC409061	GO:0042060	BP	wound healing
LOC409119	GO:0042060	BP	wound healing
LOC409187	GO:0042060	BP	wound healing
LOC409218	GO:0042060	BP	wound healing
LOC409321	GO:0042060	BP	wound healing
LOC409390	GO:0042060	BP	wound healing
LOC409513	GO:0042060	BP	wound healing
LOC409581	GO:0042060	BP	wound healing
LOC409791	GO:0042060	BP	wound healing
LOC409957	GO:0042060	BP	wound healing
LOC409993	GO:0042060	BP	wound healing
LOC410038	GO:0042060	BP	wound healing
LOC410269	GO:0042060	BP	wound healing
LOC410324	GO:0042060	BP	wound healing
LOC410325	GO:0042060	BP	wound healing
LOC410349	GO:0042060	BP	wound healing
LOC410464	GO:0042060	BP	wound healing
LOC410571	GO:0042060	BP	wound healing
LOC410702	GO:0042060	BP	wound healing
LOC411011	GO:0042060	BP	wound healing
LOC411134	GO:0042060	BP	wound healing
LOC411212	GO:0042060	BP	wound healing
LOC411245	GO:0042060	BP	wound healing
LOC411260	GO:0042060	BP	wound healing
LOC411364	GO:0042060	BP	wound healing
LOC411503	GO:0042060	BP	wound healing
LOC411546	GO:0042060	BP	wound healing
LOC412082	GO:0042060	BP	wound healing
LOC412160	GO:0042060	BP	wound healing
LOC412282	GO:0042060	BP	wound healing
LOC412467	GO:0042060	BP	wound healing
LOC412526	GO:0042060	BP	wound healing
LOC412601	GO:0042060	BP	wound healing
LOC412714	GO:0042060	BP	wound healing
LOC412863	GO:0042060	BP	wound healing
LOC413048	GO:0042060	BP	wound healing
LOC413448	GO:0042060	BP	wound healing
LOC413481	GO:0042060	BP	wound healing
LOC413500	GO:0042060	BP	wound healing
LOC413762	GO:0042060	BP	wound healing
LOC550973	GO:0042060	BP	wound healing
LOC551140	GO:0042060	BP	wound healing
LOC551273	GO:0042060	BP	wound healing
LOC551500	GO:0042060	BP	wound healing
LOC551501	GO:0042060	BP	wound healing
LOC551505	GO:0042060	BP	wound healing
LOC551508	GO:0042060	BP	wound healing
LOC551599	GO:0042060	BP	wound healing
LOC551684	GO:0042060	BP	wound healing
LOC551827	GO:0042060	BP	wound healing
LOC551860	GO:0042060	BP	wound healing
LOC551978	GO:0042060	BP	wound healing
LOC552012	GO:0042060	BP	wound healing
LOC552064	GO:0042060	BP	wound healing
LOC552511	GO:0042060	BP	wound healing
LOC724501	GO:0021881	BP	Wnt-activated signaling pathway involved in forebrain neuron fate commitment
LOC726113	GO:0060069	BP	Wnt signaling pathway, regulating spindle positioning
LOC100578715	GO:0060069	BP	Wnt signaling pathway, regulating spindle positioning
LOC408976	GO:0060069	BP	Wnt signaling pathway, regulating spindle positioning
LOC409050	GO:0060069	BP	Wnt signaling pathway, regulating spindle positioning
LOC724977	GO:0060071	BP	Wnt signaling pathway, planar cell polarity pathway
LOC411919	GO:0060071	BP	Wnt signaling pathway, planar cell polarity pathway
LOC100576247	GO:0060071	BP	Wnt signaling pathway, planar cell polarity pathway
LOC551848	GO:0060071	BP	Wnt signaling pathway, planar cell polarity pathway
LOC409001	GO:0060071	BP	Wnt signaling pathway, planar cell polarity pathway
LOC414037	GO:0060071	BP	Wnt signaling pathway, planar cell polarity pathway
LOC725511	GO:0060071	BP	Wnt signaling pathway, planar cell polarity pathway
LOC551124	GO:0060071	BP	Wnt signaling pathway, planar cell polarity pathway
LOC410083	GO:0060071	BP	Wnt signaling pathway, planar cell polarity pathway
LOC410685	GO:0060071	BP	Wnt signaling pathway, planar cell polarity pathway
LOC409910	GO:0060071	BP	Wnt signaling pathway, planar cell polarity pathway
LOC409271	GO:0060071	BP	Wnt signaling pathway, planar cell polarity pathway
LOC409006	GO:0060071	BP	Wnt signaling pathway, planar cell polarity pathway
LOC726187	GO:0060071	BP	Wnt signaling pathway, planar cell polarity pathway
LOC413616	GO:0060071	BP	Wnt signaling pathway, planar cell polarity pathway
LOC552340	GO:0060071	BP	Wnt signaling pathway, planar cell polarity pathway
LOC725970	GO:0060071	BP	Wnt signaling pathway, planar cell polarity pathway
LOC413502	GO:0060071	BP	Wnt signaling pathway, planar cell polarity pathway
LOC552108	GO:0060071	BP	Wnt signaling pathway, planar cell polarity pathway
LOC724279	GO:0060071	BP	Wnt signaling pathway, planar cell polarity pathway
LOC408418	GO:0060071	BP	Wnt signaling pathway, planar cell polarity pathway
LOC409050	GO:0060071	BP	Wnt signaling pathway, planar cell polarity pathway
LOC410190	GO:0060071	BP	Wnt signaling pathway, planar cell polarity pathway
LOC410724	GO:0060071	BP	Wnt signaling pathway, planar cell polarity pathway
LOC411134	GO:0060071	BP	Wnt signaling pathway, planar cell polarity pathway
LOC411147	GO:0060071	BP	Wnt signaling pathway, planar cell polarity pathway
LOC412866	GO:0060071	BP	Wnt signaling pathway, planar cell polarity pathway
LOC550716	GO:0060071	BP	Wnt signaling pathway, planar cell polarity pathway
LOC551508	GO:0060071	BP	Wnt signaling pathway, planar cell polarity pathway
LOC551554	GO:0060071	BP	Wnt signaling pathway, planar cell polarity pathway
LOC408791	GO:0007223	BP	Wnt signaling pathway, calcium modulating pathway
LOC408399	GO:0007223	BP	Wnt signaling pathway, calcium modulating pathway
LOC100576247	GO:0007223	BP	Wnt signaling pathway, calcium modulating pathway
LOC414037	GO:0007223	BP	Wnt signaling pathway, calcium modulating pathway
LOC410497	GO:0007223	BP	Wnt signaling pathway, calcium modulating pathway
LOC725511	GO:0007223	BP	Wnt signaling pathway, calcium modulating pathway
LOC551124	GO:0007223	BP	Wnt signaling pathway, calcium modulating pathway
LOC552062	GO:0007223	BP	Wnt signaling pathway, calcium modulating pathway
LOC410956	GO:0007223	BP	Wnt signaling pathway, calcium modulating pathway
LOC726671	GO:0007223	BP	Wnt signaling pathway, calcium modulating pathway
LOC551691	GO:0007223	BP	Wnt signaling pathway, calcium modulating pathway
LOC413616	GO:0007223	BP	Wnt signaling pathway, calcium modulating pathway
LOC411646	GO:0007223	BP	Wnt signaling pathway, calcium modulating pathway
LOC413809	GO:0007223	BP	Wnt signaling pathway, calcium modulating pathway
LOC411919	GO:0035659	BP	Wnt signaling pathway involved in wound healing, spreading of epidermal cells
LOC724501	GO:0090244	BP	Wnt signaling pathway involved in somitogenesis
LOC412914	GO:0090244	BP	Wnt signaling pathway involved in somitogenesis
LOC551021	GO:0090244	BP	Wnt signaling pathway involved in somitogenesis
LOC408399	GO:1904953	BP	Wnt signaling pathway involved in midbrain dopaminergic neuron differentiation
LOC414037	GO:1904953	BP	Wnt signaling pathway involved in midbrain dopaminergic neuron differentiation
LOC551124	GO:1904953	BP	Wnt signaling pathway involved in midbrain dopaminergic neuron differentiation
LOC551021	GO:1904953	BP	Wnt signaling pathway involved in midbrain dopaminergic neuron differentiation
LOC413502	GO:1904953	BP	Wnt signaling pathway involved in midbrain dopaminergic neuron differentiation
LOC409050	GO:1904953	BP	Wnt signaling pathway involved in midbrain dopaminergic neuron differentiation
LOC410190	GO:1904953	BP	Wnt signaling pathway involved in midbrain dopaminergic neuron differentiation
LOC411738	GO:0061289	BP	Wnt signaling pathway involved in kidney development
LOC100577332	GO:0061289	BP	Wnt signaling pathway involved in kidney development
LOC408399	GO:0003306	BP	Wnt signaling pathway involved in heart development
LOC414037	GO:0003306	BP	Wnt signaling pathway involved in heart development
LOC551021	GO:0003306	BP	Wnt signaling pathway involved in heart development
LOC413502	GO:0003306	BP	Wnt signaling pathway involved in heart development
LOC551508	GO:0003306	BP	Wnt signaling pathway involved in heart development
LOC551021	GO:0021874	BP	Wnt signaling pathway involved in forebrain neuroblast division
LOC100576247	GO:0044332	BP	Wnt signaling pathway involved in dorsal/ventral axis specification
LOC551021	GO:0044332	BP	Wnt signaling pathway involved in dorsal/ventral axis specification
LOC408399	GO:0044333	BP	Wnt signaling pathway involved in digestive tract morphogenesis
LOC410956	GO:0044333	BP	Wnt signaling pathway involved in digestive tract morphogenesis
LOC411582	GO:0044333	BP	Wnt signaling pathway involved in digestive tract morphogenesis
LOC552177	GO:0044333	BP	Wnt signaling pathway involved in digestive tract morphogenesis
LOC413809	GO:0044333	BP	Wnt signaling pathway involved in digestive tract morphogenesis
LOC408995	GO:0016055	BP	Wnt signaling pathway
LOC724977	GO:0016055	BP	Wnt signaling pathway
LOC724997	GO:0016055	BP	Wnt signaling pathway
LOC725350	GO:0016055	BP	Wnt signaling pathway
LOC726113	GO:0016055	BP	Wnt signaling pathway
LOC551852	GO:0016055	BP	Wnt signaling pathway
LOC100578875	GO:0016055	BP	Wnt signaling pathway
LOC408791	GO:0016055	BP	Wnt signaling pathway
LOC411919	GO:0016055	BP	Wnt signaling pathway
LOC413242	GO:0016055	BP	Wnt signaling pathway
LOC408399	GO:0016055	BP	Wnt signaling pathway
LOC412108	GO:0016055	BP	Wnt signaling pathway
LOC100576247	GO:0016055	BP	Wnt signaling pathway
LOC411373	GO:0016055	BP	Wnt signaling pathway
LOC551848	GO:0016055	BP	Wnt signaling pathway
LOC409001	GO:0016055	BP	Wnt signaling pathway
LOC414037	GO:0016055	BP	Wnt signaling pathway
LOC410499	GO:0016055	BP	Wnt signaling pathway
LOC410497	GO:0016055	BP	Wnt signaling pathway
LOC413006	GO:0016055	BP	Wnt signaling pathway
LOC413169	GO:0016055	BP	Wnt signaling pathway
LOC410109	GO:0016055	BP	Wnt signaling pathway
LOC724501	GO:0016055	BP	Wnt signaling pathway
LOC100578715	GO:0016055	BP	Wnt signaling pathway
LOC412914	GO:0016055	BP	Wnt signaling pathway
LOC410565	GO:0016055	BP	Wnt signaling pathway
LOC412976	GO:0016055	BP	Wnt signaling pathway
LOC552700	GO:0016055	BP	Wnt signaling pathway
LOC412046	GO:0016055	BP	Wnt signaling pathway
LOC725511	GO:0016055	BP	Wnt signaling pathway
LOC412593	GO:0016055	BP	Wnt signaling pathway
LOC551124	GO:0016055	BP	Wnt signaling pathway
LOC552092	GO:0016055	BP	Wnt signaling pathway
LOC726332	GO:0016055	BP	Wnt signaling pathway
LOC408680	GO:0016055	BP	Wnt signaling pathway
LOC412092	GO:0016055	BP	Wnt signaling pathway
LOC725700	GO:0016055	BP	Wnt signaling pathway
LOC411738	GO:0016055	BP	Wnt signaling pathway
LOC410083	GO:0016055	BP	Wnt signaling pathway
LOC410685	GO:0016055	BP	Wnt signaling pathway
LOC552062	GO:0016055	BP	Wnt signaling pathway
LOC726538	GO:0016055	BP	Wnt signaling pathway
LOC408691	GO:0016055	BP	Wnt signaling pathway
LOC410831	GO:0016055	BP	Wnt signaling pathway
LOC410956	GO:0016055	BP	Wnt signaling pathway
LOC409910	GO:0016055	BP	Wnt signaling pathway
LOC102655466	GO:0016055	BP	Wnt signaling pathway
LOC726671	GO:0016055	BP	Wnt signaling pathway
LOC409271	GO:0016055	BP	Wnt signaling pathway
LOC411238	GO:0016055	BP	Wnt signaling pathway
LOC100577332	GO:0016055	BP	Wnt signaling pathway
LOC409006	GO:0016055	BP	Wnt signaling pathway
LOC411327	GO:0016055	BP	Wnt signaling pathway
LOC725422	GO:0016055	BP	Wnt signaling pathway
LOC100576392	GO:0016055	BP	Wnt signaling pathway
LOC726524	GO:0016055	BP	Wnt signaling pathway
LOC413501	GO:0016055	BP	Wnt signaling pathway
LOC726187	GO:0016055	BP	Wnt signaling pathway
LOC726280	GO:0016055	BP	Wnt signaling pathway
LOC411859	GO:0016055	BP	Wnt signaling pathway
LOC551691	GO:0016055	BP	Wnt signaling pathway
LOC411582	GO:0016055	BP	Wnt signaling pathway
LOC100578446	GO:0016055	BP	Wnt signaling pathway
LOC113218719	GO:0016055	BP	Wnt signaling pathway
LOC408779	GO:0016055	BP	Wnt signaling pathway
LOC725551	GO:0016055	BP	Wnt signaling pathway
LOC726914	GO:0016055	BP	Wnt signaling pathway
LOC100577764	GO:0016055	BP	Wnt signaling pathway
LOC411214	GO:0016055	BP	Wnt signaling pathway
LOC413616	GO:0016055	BP	Wnt signaling pathway
LOC551021	GO:0016055	BP	Wnt signaling pathway
LOC552177	GO:0016055	BP	Wnt signaling pathway
LOC552340	GO:0016055	BP	Wnt signaling pathway
LOC102656465	GO:0016055	BP	Wnt signaling pathway
LOC725970	GO:0016055	BP	Wnt signaling pathway
LOC408976	GO:0016055	BP	Wnt signaling pathway
LOC113219100	GO:0016055	BP	Wnt signaling pathway
LOC413502	GO:0016055	BP	Wnt signaling pathway
LOC552108	GO:0016055	BP	Wnt signaling pathway
LOC726929	GO:0016055	BP	Wnt signaling pathway
LOC551232	GO:0016055	BP	Wnt signaling pathway
LOC551709	GO:0016055	BP	Wnt signaling pathway
LOC411646	GO:0016055	BP	Wnt signaling pathway
LOC724279	GO:0016055	BP	Wnt signaling pathway
LOC408276	GO:0016055	BP	Wnt signaling pathway
LOC408418	GO:0016055	BP	Wnt signaling pathway
LOC408796	GO:0016055	BP	Wnt signaling pathway
LOC408836	GO:0016055	BP	Wnt signaling pathway
LOC409050	GO:0016055	BP	Wnt signaling pathway
LOC409084	GO:0016055	BP	Wnt signaling pathway
LOC409234	GO:0016055	BP	Wnt signaling pathway
LOC409430	GO:0016055	BP	Wnt signaling pathway
LOC410129	GO:0016055	BP	Wnt signaling pathway
LOC410190	GO:0016055	BP	Wnt signaling pathway
LOC410464	GO:0016055	BP	Wnt signaling pathway
LOC410724	GO:0016055	BP	Wnt signaling pathway
LOC411134	GO:0016055	BP	Wnt signaling pathway
LOC411147	GO:0016055	BP	Wnt signaling pathway
LOC412446	GO:0016055	BP	Wnt signaling pathway
LOC412601	GO:0016055	BP	Wnt signaling pathway
LOC412863	GO:0016055	BP	Wnt signaling pathway
LOC412866	GO:0016055	BP	Wnt signaling pathway
LOC413239	GO:0016055	BP	Wnt signaling pathway
LOC413500	GO:0016055	BP	Wnt signaling pathway
LOC413809	GO:0016055	BP	Wnt signaling pathway
LOC413916	GO:0016055	BP	Wnt signaling pathway
LOC550716	GO:0016055	BP	Wnt signaling pathway
LOC550685	GO:0016055	BP	Wnt signaling pathway
LOC409804	GO:0016055	BP	Wnt signaling pathway
LOC551198	GO:0016055	BP	Wnt signaling pathway
LOC551349	GO:0016055	BP	Wnt signaling pathway
LOC551508	GO:0016055	BP	Wnt signaling pathway
LOC551517	GO:0016055	BP	Wnt signaling pathway
LOC551554	GO:0016055	BP	Wnt signaling pathway
LOC551746	GO:0016055	BP	Wnt signaling pathway
LOC552374	GO:0016055	BP	Wnt signaling pathway
LOC726113	GO:0061355	BP	Wnt protein secretion
LOC102655603	GO:0061355	BP	Wnt protein secretion
LOC552602	GO:0061355	BP	Wnt protein secretion
LOC100578715	GO:0061355	BP	Wnt protein secretion
LOC409026	GO:0061355	BP	Wnt protein secretion
LOC412554	GO:0061355	BP	Wnt protein secretion
LOC413394	GO:0061355	BP	Wnt protein secretion
LOC726247	GO:0007473	BP	wing disc proximal/distal pattern formation
LOC413289	GO:0007473	BP	wing disc proximal/distal pattern formation
LOC100577393	GO:0007473	BP	wing disc proximal/distal pattern formation
LOC727101	GO:0007473	BP	wing disc proximal/distal pattern formation
LOC726929	GO:0007473	BP	wing disc proximal/distal pattern formation
LOC724456	GO:0035222	BP	wing disc pattern formation
LOC100174948	GO:0035222	BP	wing disc pattern formation
LOC724450	GO:0035222	BP	wing disc pattern formation
LOC724873	GO:0035222	BP	wing disc pattern formation
LOC724412	GO:0035222	BP	wing disc pattern formation
LOC726247	GO:0035222	BP	wing disc pattern formation
LOC100578885	GO:0035222	BP	wing disc pattern formation
LOC413870	GO:0035222	BP	wing disc pattern formation
LOC552467	GO:0035222	BP	wing disc pattern formation
LOC102656134	GO:0035222	BP	wing disc pattern formation
LOC100576449	GO:0035222	BP	wing disc pattern formation
LOC408951	GO:0035222	BP	wing disc pattern formation
LOC100577174	GO:0035222	BP	wing disc pattern formation
LOC410502	GO:0035222	BP	wing disc pattern formation
LOC413169	GO:0035222	BP	wing disc pattern formation
LOC412916	GO:0035222	BP	wing disc pattern formation
LOC410326	GO:0035222	BP	wing disc pattern formation
LOC410351	GO:0035222	BP	wing disc pattern formation
LOC412046	GO:0035222	BP	wing disc pattern formation
LOC409942	GO:0035222	BP	wing disc pattern formation
LOC409301	GO:0035222	BP	wing disc pattern formation
LOC413289	GO:0035222	BP	wing disc pattern formation
LOC410849	GO:0035222	BP	wing disc pattern formation
LOC413263	GO:0035222	BP	wing disc pattern formation
LOC552030	GO:0035222	BP	wing disc pattern formation
LOC410956	GO:0035222	BP	wing disc pattern formation
LOC413341	GO:0035222	BP	wing disc pattern formation
LOC409729	GO:0035222	BP	wing disc pattern formation
LOC410233	GO:0035222	BP	wing disc pattern formation
LOC100576472	GO:0035222	BP	wing disc pattern formation
LOC409363	GO:0035222	BP	wing disc pattern formation
LOC102656354	GO:0035222	BP	wing disc pattern formation
LOC107964024	GO:0035222	BP	wing disc pattern formation
LOC107963993	GO:0035222	BP	wing disc pattern formation
LOC100577139	GO:0035222	BP	wing disc pattern formation
LOC412243	GO:0035222	BP	wing disc pattern formation
LOC408767	GO:0035222	BP	wing disc pattern formation
LOC408793	GO:0035222	BP	wing disc pattern formation
LOC412487	GO:0035222	BP	wing disc pattern formation
LOC552545	GO:0035222	BP	wing disc pattern formation
LOC100577393	GO:0035222	BP	wing disc pattern formation
LOC410159	GO:0035222	BP	wing disc pattern formation
LOC726842	GO:0035222	BP	wing disc pattern formation
LOC107964765	GO:0035222	BP	wing disc pattern formation
LOC727101	GO:0035222	BP	wing disc pattern formation
LOC100578826	GO:0035222	BP	wing disc pattern formation
LOC552340	GO:0035222	BP	wing disc pattern formation
LOC552530	GO:0035222	BP	wing disc pattern formation
LOC409095	GO:0035222	BP	wing disc pattern formation
LOC113219092	GO:0035222	BP	wing disc pattern formation
LOC726929	GO:0035222	BP	wing disc pattern formation
LOC725711	GO:0035222	BP	wing disc pattern formation
LOC552479	GO:0035222	BP	wing disc pattern formation
LOC408442	GO:0035222	BP	wing disc pattern formation
LOC409274	GO:0035222	BP	wing disc pattern formation
LOC409774	GO:0035222	BP	wing disc pattern formation
LOC409822	GO:0035222	BP	wing disc pattern formation
LOC410158	GO:0035222	BP	wing disc pattern formation
LOC410776	GO:0035222	BP	wing disc pattern formation
LOC411858	GO:0035222	BP	wing disc pattern formation
LOC411904	GO:0035222	BP	wing disc pattern formation
LOC413133	GO:0035222	BP	wing disc pattern formation
LOC550710	GO:0035222	BP	wing disc pattern formation
LOC551151	GO:0035222	BP	wing disc pattern formation
LOC551501	GO:0035222	BP	wing disc pattern formation
LOC551746	GO:0035222	BP	wing disc pattern formation
LOC551754	GO:0035222	BP	wing disc pattern formation
LOC551846	GO:0035222	BP	wing disc pattern formation
LOC551863	GO:0035222	BP	wing disc pattern formation
LOC406123	GO:0007472	BP	wing disc morphogenesis
LOC406084	GO:0007472	BP	wing disc morphogenesis
LOC724456	GO:0007472	BP	wing disc morphogenesis
LOC100174948	GO:0007472	BP	wing disc morphogenesis
LOC100216325	GO:0007472	BP	wing disc morphogenesis
LOC100578506	GO:0007472	BP	wing disc morphogenesis
LOC724242	GO:0007472	BP	wing disc morphogenesis
LOC724412	GO:0007472	BP	wing disc morphogenesis
LOC725273	GO:0007472	BP	wing disc morphogenesis
LOC724548	GO:0007472	BP	wing disc morphogenesis
LOC724851	GO:0007472	BP	wing disc morphogenesis
LOC724917	GO:0007472	BP	wing disc morphogenesis
LOC725237	GO:0007472	BP	wing disc morphogenesis
LOC726247	GO:0007472	BP	wing disc morphogenesis
LOC100578885	GO:0007472	BP	wing disc morphogenesis
LOC100577629	GO:0007472	BP	wing disc morphogenesis
LOC552173	GO:0007472	BP	wing disc morphogenesis
LOC100576956	GO:0007472	BP	wing disc morphogenesis
LOC411915	GO:0007472	BP	wing disc morphogenesis
LOC413870	GO:0007472	BP	wing disc morphogenesis
LOC100576908	GO:0007472	BP	wing disc morphogenesis
LOC100577214	GO:0007472	BP	wing disc morphogenesis
LOC100578370	GO:0007472	BP	wing disc morphogenesis
LOC100578467	GO:0007472	BP	wing disc morphogenesis
LOC413242	GO:0007472	BP	wing disc morphogenesis
LOC408399	GO:0007472	BP	wing disc morphogenesis
LOC100576449	GO:0007472	BP	wing disc morphogenesis
LOC100577638	GO:0007472	BP	wing disc morphogenesis
LOC412839	GO:0007472	BP	wing disc morphogenesis
LOC412108	GO:0007472	BP	wing disc morphogenesis
LOC413543	GO:0007472	BP	wing disc morphogenesis
LOC412148	GO:0007472	BP	wing disc morphogenesis
LOC726636	GO:0007472	BP	wing disc morphogenesis
LOC409498	GO:0007472	BP	wing disc morphogenesis
LOC408417	GO:0007472	BP	wing disc morphogenesis
LOC550857	GO:0007472	BP	wing disc morphogenesis
LOC726547	GO:0007472	BP	wing disc morphogenesis
LOC408429	GO:0007472	BP	wing disc morphogenesis
LOC410951	GO:0007472	BP	wing disc morphogenesis
LOC411955	GO:0007472	BP	wing disc morphogenesis
LOC551254	GO:0007472	BP	wing disc morphogenesis
LOC411336	GO:0007472	BP	wing disc morphogenesis
LOC551265	GO:0007472	BP	wing disc morphogenesis
LOC413749	GO:0007472	BP	wing disc morphogenesis
LOC409470	GO:0007472	BP	wing disc morphogenesis
LOC412617	GO:0007472	BP	wing disc morphogenesis
LOC726156	GO:0007472	BP	wing disc morphogenesis
LOC410585	GO:0007472	BP	wing disc morphogenesis
LOC410581	GO:0007472	BP	wing disc morphogenesis
LOC726252	GO:0007472	BP	wing disc morphogenesis
LOC413354	GO:0007472	BP	wing disc morphogenesis
LOC724501	GO:0007472	BP	wing disc morphogenesis
LOC411820	GO:0007472	BP	wing disc morphogenesis
LOC100578715	GO:0007472	BP	wing disc morphogenesis
LOC411086	GO:0007472	BP	wing disc morphogenesis
LOC552079	GO:0007472	BP	wing disc morphogenesis
LOC412916	GO:0007472	BP	wing disc morphogenesis
LOC102656107	GO:0007472	BP	wing disc morphogenesis
LOC100577980	GO:0007472	BP	wing disc morphogenesis
LOC410326	GO:0007472	BP	wing disc morphogenesis
LOC410351	GO:0007472	BP	wing disc morphogenesis
LOC410253	GO:0007472	BP	wing disc morphogenesis
LOC552700	GO:0007472	BP	wing disc morphogenesis
LOC412046	GO:0007472	BP	wing disc morphogenesis
LOC552830	GO:0007472	BP	wing disc morphogenesis
LOC410386	GO:0007472	BP	wing disc morphogenesis
LOC408390	GO:0007472	BP	wing disc morphogenesis
LOC413423	GO:0007472	BP	wing disc morphogenesis
LOC409301	GO:0007472	BP	wing disc morphogenesis
LOC725336	GO:0007472	BP	wing disc morphogenesis
LOC102655661	GO:0007472	BP	wing disc morphogenesis
LOC102656501	GO:0007472	BP	wing disc morphogenesis
LOC413289	GO:0007472	BP	wing disc morphogenesis
LOC551124	GO:0007472	BP	wing disc morphogenesis
LOC410812	GO:0007472	BP	wing disc morphogenesis
LOC408664	GO:0007472	BP	wing disc morphogenesis
LOC725718	GO:0007472	BP	wing disc morphogenesis
LOC552044	GO:0007472	BP	wing disc morphogenesis
LOC412722	GO:0007472	BP	wing disc morphogenesis
LOC412092	GO:0007472	BP	wing disc morphogenesis
LOC412303	GO:0007472	BP	wing disc morphogenesis
LOC410035	GO:0007472	BP	wing disc morphogenesis
LOC410271	GO:0007472	BP	wing disc morphogenesis
LOC410717	GO:0007472	BP	wing disc morphogenesis
LOC724311	GO:0007472	BP	wing disc morphogenesis
LOC410706	GO:0007472	BP	wing disc morphogenesis
LOC551617	GO:0007472	BP	wing disc morphogenesis
LOC413512	GO:0007472	BP	wing disc morphogenesis
LOC413558	GO:0007472	BP	wing disc morphogenesis
LOC411723	GO:0007472	BP	wing disc morphogenesis
LOC411548	GO:0007472	BP	wing disc morphogenesis
LOC410694	GO:0007472	BP	wing disc morphogenesis
LOC412003	GO:0007472	BP	wing disc morphogenesis
LOC552030	GO:0007472	BP	wing disc morphogenesis
LOC727035	GO:0007472	BP	wing disc morphogenesis
LOC411362	GO:0007472	BP	wing disc morphogenesis
LOC410956	GO:0007472	BP	wing disc morphogenesis
LOC107964189	GO:0007472	BP	wing disc morphogenesis
LOC409910	GO:0007472	BP	wing disc morphogenesis
LOC726671	GO:0007472	BP	wing disc morphogenesis
LOC409729	GO:0007472	BP	wing disc morphogenesis
LOC411238	GO:0007472	BP	wing disc morphogenesis
LOC411276	GO:0007472	BP	wing disc morphogenesis
LOC408616	GO:0007472	BP	wing disc morphogenesis
LOC413573	GO:0007472	BP	wing disc morphogenesis
LOC411327	GO:0007472	BP	wing disc morphogenesis
LOC726469	GO:0007472	BP	wing disc morphogenesis
LOC551706	GO:0007472	BP	wing disc morphogenesis
LOC100576472	GO:0007472	BP	wing disc morphogenesis
LOC724322	GO:0007472	BP	wing disc morphogenesis
LOC726524	GO:0007472	BP	wing disc morphogenesis
LOC725197	GO:0007472	BP	wing disc morphogenesis
LOC726710	GO:0007472	BP	wing disc morphogenesis
LOC413501	GO:0007472	BP	wing disc morphogenesis
LOC409501	GO:0007472	BP	wing disc morphogenesis
LOC409604	GO:0007472	BP	wing disc morphogenesis
LOC100577697	GO:0007472	BP	wing disc morphogenesis
LOC413407	GO:0007472	BP	wing disc morphogenesis
LOC551547	GO:0007472	BP	wing disc morphogenesis
LOC107964024	GO:0007472	BP	wing disc morphogenesis
LOC409402	GO:0007472	BP	wing disc morphogenesis
LOC412588	GO:0007472	BP	wing disc morphogenesis
LOC408661	GO:0007472	BP	wing disc morphogenesis
LOC412243	GO:0007472	BP	wing disc morphogenesis
LOC726541	GO:0007472	BP	wing disc morphogenesis
LOC551970	GO:0007472	BP	wing disc morphogenesis
LOC100577795	GO:0007472	BP	wing disc morphogenesis
LOC100577681	GO:0007472	BP	wing disc morphogenesis
LOC551725	GO:0007472	BP	wing disc morphogenesis
LOC413669	GO:0007472	BP	wing disc morphogenesis
LOC408792	GO:0007472	BP	wing disc morphogenesis
LOC408767	GO:0007472	BP	wing disc morphogenesis
LOC408779	GO:0007472	BP	wing disc morphogenesis
LOC408810	GO:0007472	BP	wing disc morphogenesis
LOC725878	GO:0007472	BP	wing disc morphogenesis
LOC408826	GO:0007472	BP	wing disc morphogenesis
LOC107964404	GO:0007472	BP	wing disc morphogenesis
LOC726683	GO:0007472	BP	wing disc morphogenesis
LOC411481	GO:0007472	BP	wing disc morphogenesis
LOC410009	GO:0007472	BP	wing disc morphogenesis
LOC413012	GO:0007472	BP	wing disc morphogenesis
LOC552545	GO:0007472	BP	wing disc morphogenesis
LOC724929	GO:0007472	BP	wing disc morphogenesis
LOC551803	GO:0007472	BP	wing disc morphogenesis
LOC724816	GO:0007472	BP	wing disc morphogenesis
LOC409786	GO:0007472	BP	wing disc morphogenesis
LOC107964589	GO:0007472	BP	wing disc morphogenesis
LOC100577393	GO:0007472	BP	wing disc morphogenesis
LOC550930	GO:0007472	BP	wing disc morphogenesis
LOC411502	GO:0007472	BP	wing disc morphogenesis
LOC726842	GO:0007472	BP	wing disc morphogenesis
LOC552104	GO:0007472	BP	wing disc morphogenesis
LOC413248	GO:0007472	BP	wing disc morphogenesis
LOC724660	GO:0007472	BP	wing disc morphogenesis
LOC413197	GO:0007472	BP	wing disc morphogenesis
LOC552709	GO:0007472	BP	wing disc morphogenesis
LOC551021	GO:0007472	BP	wing disc morphogenesis
LOC413627	GO:0007472	BP	wing disc morphogenesis
LOC727101	GO:0007472	BP	wing disc morphogenesis
LOC552090	GO:0007472	BP	wing disc morphogenesis
LOC100577587	GO:0007472	BP	wing disc morphogenesis
LOC100578826	GO:0007472	BP	wing disc morphogenesis
LOC552340	GO:0007472	BP	wing disc morphogenesis
LOC102656465	GO:0007472	BP	wing disc morphogenesis
LOC408976	GO:0007472	BP	wing disc morphogenesis
LOC100578132	GO:0007472	BP	wing disc morphogenesis
LOC113218545	GO:0007472	BP	wing disc morphogenesis
LOC412051	GO:0007472	BP	wing disc morphogenesis
LOC726993	GO:0007472	BP	wing disc morphogenesis
LOC409095	GO:0007472	BP	wing disc morphogenesis
LOC113219092	GO:0007472	BP	wing disc morphogenesis
LOC113219100	GO:0007472	BP	wing disc morphogenesis
LOC410761	GO:0007472	BP	wing disc morphogenesis
LOC724287	GO:0007472	BP	wing disc morphogenesis
LOC408602	GO:0007472	BP	wing disc morphogenesis
LOC406097	GO:0007472	BP	wing disc morphogenesis
LOC413502	GO:0007472	BP	wing disc morphogenesis
LOC726929	GO:0007472	BP	wing disc morphogenesis
LOC551881	GO:0007472	BP	wing disc morphogenesis
LOC551272	GO:0007472	BP	wing disc morphogenesis
LOC100578515	GO:0007472	BP	wing disc morphogenesis
LOC725711	GO:0007472	BP	wing disc morphogenesis
LOC409753	GO:0007472	BP	wing disc morphogenesis
LOC411466	GO:0007472	BP	wing disc morphogenesis
LOC410649	GO:0007472	BP	wing disc morphogenesis
LOC724279	GO:0007472	BP	wing disc morphogenesis
LOC724599	GO:0007472	BP	wing disc morphogenesis
LOC408424	GO:0007472	BP	wing disc morphogenesis
LOC408442	GO:0007472	BP	wing disc morphogenesis
LOC408508	GO:0007472	BP	wing disc morphogenesis
LOC408877	GO:0007472	BP	wing disc morphogenesis
LOC408888	GO:0007472	BP	wing disc morphogenesis
LOC409050	GO:0007472	BP	wing disc morphogenesis
LOC409059	GO:0007472	BP	wing disc morphogenesis
LOC409084	GO:0007472	BP	wing disc morphogenesis
LOC409140	GO:0007472	BP	wing disc morphogenesis
LOC409321	GO:0007472	BP	wing disc morphogenesis
LOC409523	GO:0007472	BP	wing disc morphogenesis
LOC409566	GO:0007472	BP	wing disc morphogenesis
LOC409571	GO:0007472	BP	wing disc morphogenesis
LOC409658	GO:0007472	BP	wing disc morphogenesis
LOC409755	GO:0007472	BP	wing disc morphogenesis
LOC409791	GO:0007472	BP	wing disc morphogenesis
LOC409993	GO:0007472	BP	wing disc morphogenesis
LOC410184	GO:0007472	BP	wing disc morphogenesis
LOC410201	GO:0007472	BP	wing disc morphogenesis
LOC410217	GO:0007472	BP	wing disc morphogenesis
LOC410228	GO:0007472	BP	wing disc morphogenesis
LOC410324	GO:0007472	BP	wing disc morphogenesis
LOC410506	GO:0007472	BP	wing disc morphogenesis
LOC410622	GO:0007472	BP	wing disc morphogenesis
LOC410632	GO:0007472	BP	wing disc morphogenesis
LOC410724	GO:0007472	BP	wing disc morphogenesis
LOC410776	GO:0007472	BP	wing disc morphogenesis
LOC410866	GO:0007472	BP	wing disc morphogenesis
LOC411011	GO:0007472	BP	wing disc morphogenesis
LOC411581	GO:0007472	BP	wing disc morphogenesis
LOC411739	GO:0007472	BP	wing disc morphogenesis
LOC411982	GO:0007472	BP	wing disc morphogenesis
LOC412377	GO:0007472	BP	wing disc morphogenesis
LOC412506	GO:0007472	BP	wing disc morphogenesis
LOC412601	GO:0007472	BP	wing disc morphogenesis
LOC412728	GO:0007472	BP	wing disc morphogenesis
LOC412762	GO:0007472	BP	wing disc morphogenesis
LOC412840	GO:0007472	BP	wing disc morphogenesis
LOC412898	GO:0007472	BP	wing disc morphogenesis
LOC413000	GO:0007472	BP	wing disc morphogenesis
LOC413053	GO:0007472	BP	wing disc morphogenesis
LOC413133	GO:0007472	BP	wing disc morphogenesis
LOC413152	GO:0007472	BP	wing disc morphogenesis
LOC413259	GO:0007472	BP	wing disc morphogenesis
LOC413260	GO:0007472	BP	wing disc morphogenesis
LOC413371	GO:0007472	BP	wing disc morphogenesis
LOC413448	GO:0007472	BP	wing disc morphogenesis
LOC413742	GO:0007472	BP	wing disc morphogenesis
LOC413809	GO:0007472	BP	wing disc morphogenesis
LOC413812	GO:0007472	BP	wing disc morphogenesis
LOC408568	GO:0007472	BP	wing disc morphogenesis
LOC409804	GO:0007472	BP	wing disc morphogenesis
LOC550973	GO:0007472	BP	wing disc morphogenesis
LOC551349	GO:0007472	BP	wing disc morphogenesis
LOC551501	GO:0007472	BP	wing disc morphogenesis
LOC551511	GO:0007472	BP	wing disc morphogenesis
LOC551554	GO:0007472	BP	wing disc morphogenesis
LOC412495	GO:0007472	BP	wing disc morphogenesis
LOC552036	GO:0007472	BP	wing disc morphogenesis
LOC552138	GO:0007472	BP	wing disc morphogenesis
LOC552228	GO:0007472	BP	wing disc morphogenesis
LOC552698	GO:0007472	BP	wing disc morphogenesis
LOC552742	GO:0007472	BP	wing disc morphogenesis
LOC100174948	GO:0048190	BP	wing disc dorsal/ventral pattern formation
LOC724450	GO:0048190	BP	wing disc dorsal/ventral pattern formation
LOC724873	GO:0048190	BP	wing disc dorsal/ventral pattern formation
LOC726247	GO:0048190	BP	wing disc dorsal/ventral pattern formation
LOC100578885	GO:0048190	BP	wing disc dorsal/ventral pattern formation
LOC413870	GO:0048190	BP	wing disc dorsal/ventral pattern formation
LOC408951	GO:0048190	BP	wing disc dorsal/ventral pattern formation
LOC100577174	GO:0048190	BP	wing disc dorsal/ventral pattern formation
LOC413169	GO:0048190	BP	wing disc dorsal/ventral pattern formation
LOC412916	GO:0048190	BP	wing disc dorsal/ventral pattern formation
LOC410326	GO:0048190	BP	wing disc dorsal/ventral pattern formation
LOC410351	GO:0048190	BP	wing disc dorsal/ventral pattern formation
LOC412046	GO:0048190	BP	wing disc dorsal/ventral pattern formation
LOC413289	GO:0048190	BP	wing disc dorsal/ventral pattern formation
LOC410849	GO:0048190	BP	wing disc dorsal/ventral pattern formation
LOC413263	GO:0048190	BP	wing disc dorsal/ventral pattern formation
LOC552030	GO:0048190	BP	wing disc dorsal/ventral pattern formation
LOC410956	GO:0048190	BP	wing disc dorsal/ventral pattern formation
LOC409729	GO:0048190	BP	wing disc dorsal/ventral pattern formation
LOC410233	GO:0048190	BP	wing disc dorsal/ventral pattern formation
LOC100576472	GO:0048190	BP	wing disc dorsal/ventral pattern formation
LOC409363	GO:0048190	BP	wing disc dorsal/ventral pattern formation
LOC102656354	GO:0048190	BP	wing disc dorsal/ventral pattern formation
LOC107964024	GO:0048190	BP	wing disc dorsal/ventral pattern formation
LOC107963993	GO:0048190	BP	wing disc dorsal/ventral pattern formation
LOC100577139	GO:0048190	BP	wing disc dorsal/ventral pattern formation
LOC408793	GO:0048190	BP	wing disc dorsal/ventral pattern formation
LOC412487	GO:0048190	BP	wing disc dorsal/ventral pattern formation
LOC552545	GO:0048190	BP	wing disc dorsal/ventral pattern formation
LOC410159	GO:0048190	BP	wing disc dorsal/ventral pattern formation
LOC107964765	GO:0048190	BP	wing disc dorsal/ventral pattern formation
LOC100578826	GO:0048190	BP	wing disc dorsal/ventral pattern formation
LOC552340	GO:0048190	BP	wing disc dorsal/ventral pattern formation
LOC409095	GO:0048190	BP	wing disc dorsal/ventral pattern formation
LOC113219092	GO:0048190	BP	wing disc dorsal/ventral pattern formation
LOC552479	GO:0048190	BP	wing disc dorsal/ventral pattern formation
LOC409274	GO:0048190	BP	wing disc dorsal/ventral pattern formation
LOC409774	GO:0048190	BP	wing disc dorsal/ventral pattern formation
LOC409822	GO:0048190	BP	wing disc dorsal/ventral pattern formation
LOC410158	GO:0048190	BP	wing disc dorsal/ventral pattern formation
LOC411858	GO:0048190	BP	wing disc dorsal/ventral pattern formation
LOC413133	GO:0048190	BP	wing disc dorsal/ventral pattern formation
LOC550710	GO:0048190	BP	wing disc dorsal/ventral pattern formation
LOC551151	GO:0048190	BP	wing disc dorsal/ventral pattern formation
LOC551501	GO:0048190	BP	wing disc dorsal/ventral pattern formation
LOC551754	GO:0048190	BP	wing disc dorsal/ventral pattern formation
LOC551846	GO:0048190	BP	wing disc dorsal/ventral pattern formation
LOC551863	GO:0048190	BP	wing disc dorsal/ventral pattern formation
LOC406123	GO:0035220	BP	wing disc development
LOC406084	GO:0035220	BP	wing disc development
LOC724456	GO:0035220	BP	wing disc development
LOC100174948	GO:0035220	BP	wing disc development
LOC725609	GO:0035220	BP	wing disc development
LOC100216325	GO:0035220	BP	wing disc development
LOC100578506	GO:0035220	BP	wing disc development
LOC724450	GO:0035220	BP	wing disc development
LOC724873	GO:0035220	BP	wing disc development
LOC724242	GO:0035220	BP	wing disc development
LOC724676	GO:0035220	BP	wing disc development
LOC724412	GO:0035220	BP	wing disc development
LOC725273	GO:0035220	BP	wing disc development
LOC724548	GO:0035220	BP	wing disc development
LOC724781	GO:0035220	BP	wing disc development
LOC724851	GO:0035220	BP	wing disc development
LOC724917	GO:0035220	BP	wing disc development
LOC725237	GO:0035220	BP	wing disc development
LOC726247	GO:0035220	BP	wing disc development
LOC100578885	GO:0035220	BP	wing disc development
LOC100577629	GO:0035220	BP	wing disc development
LOC552173	GO:0035220	BP	wing disc development
LOC100576956	GO:0035220	BP	wing disc development
LOC411915	GO:0035220	BP	wing disc development
LOC552365	GO:0035220	BP	wing disc development
LOC100578450	GO:0035220	BP	wing disc development
LOC413870	GO:0035220	BP	wing disc development
LOC100576908	GO:0035220	BP	wing disc development
LOC100577214	GO:0035220	BP	wing disc development
LOC100578370	GO:0035220	BP	wing disc development
LOC100578467	GO:0035220	BP	wing disc development
LOC552467	GO:0035220	BP	wing disc development
LOC413242	GO:0035220	BP	wing disc development
LOC409158	GO:0035220	BP	wing disc development
LOC412031	GO:0035220	BP	wing disc development
LOC408399	GO:0035220	BP	wing disc development
LOC102656134	GO:0035220	BP	wing disc development
LOC100576449	GO:0035220	BP	wing disc development
LOC413388	GO:0035220	BP	wing disc development
LOC100577638	GO:0035220	BP	wing disc development
LOC412839	GO:0035220	BP	wing disc development
LOC412108	GO:0035220	BP	wing disc development
LOC413543	GO:0035220	BP	wing disc development
LOC412148	GO:0035220	BP	wing disc development
LOC413029	GO:0035220	BP	wing disc development
LOC726636	GO:0035220	BP	wing disc development
LOC409498	GO:0035220	BP	wing disc development
LOC408951	GO:0035220	BP	wing disc development
LOC408417	GO:0035220	BP	wing disc development
LOC550857	GO:0035220	BP	wing disc development
LOC726547	GO:0035220	BP	wing disc development
LOC408429	GO:0035220	BP	wing disc development
LOC100577174	GO:0035220	BP	wing disc development
LOC410951	GO:0035220	BP	wing disc development
LOC410624	GO:0035220	BP	wing disc development
LOC102655810	GO:0035220	BP	wing disc development
LOC411955	GO:0035220	BP	wing disc development
LOC551254	GO:0035220	BP	wing disc development
LOC411336	GO:0035220	BP	wing disc development
LOC551265	GO:0035220	BP	wing disc development
LOC552602	GO:0035220	BP	wing disc development
LOC552486	GO:0035220	BP	wing disc development
LOC413749	GO:0035220	BP	wing disc development
LOC409470	GO:0035220	BP	wing disc development
LOC409049	GO:0035220	BP	wing disc development
LOC410502	GO:0035220	BP	wing disc development
LOC412617	GO:0035220	BP	wing disc development
LOC726156	GO:0035220	BP	wing disc development
LOC410585	GO:0035220	BP	wing disc development
LOC410581	GO:0035220	BP	wing disc development
LOC726252	GO:0035220	BP	wing disc development
LOC413169	GO:0035220	BP	wing disc development
LOC410109	GO:0035220	BP	wing disc development
LOC413354	GO:0035220	BP	wing disc development
LOC724501	GO:0035220	BP	wing disc development
LOC411820	GO:0035220	BP	wing disc development
LOC100578715	GO:0035220	BP	wing disc development
LOC411086	GO:0035220	BP	wing disc development
LOC552079	GO:0035220	BP	wing disc development
LOC408930	GO:0035220	BP	wing disc development
LOC412916	GO:0035220	BP	wing disc development
LOC102656107	GO:0035220	BP	wing disc development
LOC100577980	GO:0035220	BP	wing disc development
LOC410326	GO:0035220	BP	wing disc development
LOC410351	GO:0035220	BP	wing disc development
LOC410253	GO:0035220	BP	wing disc development
LOC552700	GO:0035220	BP	wing disc development
LOC412046	GO:0035220	BP	wing disc development
LOC409099	GO:0035220	BP	wing disc development
LOC552830	GO:0035220	BP	wing disc development
LOC409942	GO:0035220	BP	wing disc development
LOC410386	GO:0035220	BP	wing disc development
LOC408390	GO:0035220	BP	wing disc development
LOC413423	GO:0035220	BP	wing disc development
LOC409301	GO:0035220	BP	wing disc development
LOC725336	GO:0035220	BP	wing disc development
LOC102655661	GO:0035220	BP	wing disc development
LOC102656501	GO:0035220	BP	wing disc development
LOC412593	GO:0035220	BP	wing disc development
LOC413289	GO:0035220	BP	wing disc development
LOC551124	GO:0035220	BP	wing disc development
LOC410812	GO:0035220	BP	wing disc development
LOC408677	GO:0035220	BP	wing disc development
LOC408664	GO:0035220	BP	wing disc development
LOC725718	GO:0035220	BP	wing disc development
LOC552044	GO:0035220	BP	wing disc development
LOC410849	GO:0035220	BP	wing disc development
LOC413805	GO:0035220	BP	wing disc development
LOC412722	GO:0035220	BP	wing disc development
LOC412092	GO:0035220	BP	wing disc development
LOC413263	GO:0035220	BP	wing disc development
LOC412303	GO:0035220	BP	wing disc development
LOC410035	GO:0035220	BP	wing disc development
LOC410271	GO:0035220	BP	wing disc development
LOC410717	GO:0035220	BP	wing disc development
LOC724311	GO:0035220	BP	wing disc development
LOC410706	GO:0035220	BP	wing disc development
LOC551617	GO:0035220	BP	wing disc development
LOC413512	GO:0035220	BP	wing disc development
LOC413558	GO:0035220	BP	wing disc development
LOC411723	GO:0035220	BP	wing disc development
LOC411548	GO:0035220	BP	wing disc development
LOC410694	GO:0035220	BP	wing disc development
LOC100577472	GO:0035220	BP	wing disc development
LOC412003	GO:0035220	BP	wing disc development
LOC552030	GO:0035220	BP	wing disc development
LOC725098	GO:0035220	BP	wing disc development
LOC727035	GO:0035220	BP	wing disc development
LOC411362	GO:0035220	BP	wing disc development
LOC410956	GO:0035220	BP	wing disc development
LOC413341	GO:0035220	BP	wing disc development
LOC107964189	GO:0035220	BP	wing disc development
LOC409910	GO:0035220	BP	wing disc development
LOC726671	GO:0035220	BP	wing disc development
LOC409729	GO:0035220	BP	wing disc development
LOC551919	GO:0035220	BP	wing disc development
LOC551461	GO:0035220	BP	wing disc development
LOC411238	GO:0035220	BP	wing disc development
LOC724935	GO:0035220	BP	wing disc development
LOC411276	GO:0035220	BP	wing disc development
LOC408616	GO:0035220	BP	wing disc development
LOC413573	GO:0035220	BP	wing disc development
LOC411327	GO:0035220	BP	wing disc development
LOC410233	GO:0035220	BP	wing disc development
LOC726469	GO:0035220	BP	wing disc development
LOC551706	GO:0035220	BP	wing disc development
LOC100576472	GO:0035220	BP	wing disc development
LOC409363	GO:0035220	BP	wing disc development
LOC724322	GO:0035220	BP	wing disc development
LOC726524	GO:0035220	BP	wing disc development
LOC725197	GO:0035220	BP	wing disc development
LOC726710	GO:0035220	BP	wing disc development
LOC413501	GO:0035220	BP	wing disc development
LOC409501	GO:0035220	BP	wing disc development
LOC102656354	GO:0035220	BP	wing disc development
LOC725503	GO:0035220	BP	wing disc development
LOC102655762	GO:0035220	BP	wing disc development
LOC409604	GO:0035220	BP	wing disc development
LOC100577697	GO:0035220	BP	wing disc development
LOC413407	GO:0035220	BP	wing disc development
LOC551547	GO:0035220	BP	wing disc development
LOC107964024	GO:0035220	BP	wing disc development
LOC409402	GO:0035220	BP	wing disc development
LOC412721	GO:0035220	BP	wing disc development
LOC412588	GO:0035220	BP	wing disc development
LOC107963993	GO:0035220	BP	wing disc development
LOC410818	GO:0035220	BP	wing disc development
LOC100577139	GO:0035220	BP	wing disc development
LOC408661	GO:0035220	BP	wing disc development
LOC412243	GO:0035220	BP	wing disc development
LOC726541	GO:0035220	BP	wing disc development
LOC551970	GO:0035220	BP	wing disc development
LOC100577795	GO:0035220	BP	wing disc development
LOC100577681	GO:0035220	BP	wing disc development
LOC551725	GO:0035220	BP	wing disc development
LOC413669	GO:0035220	BP	wing disc development
LOC408792	GO:0035220	BP	wing disc development
LOC107964284	GO:0035220	BP	wing disc development
LOC411046	GO:0035220	BP	wing disc development
LOC408767	GO:0035220	BP	wing disc development
LOC408793	GO:0035220	BP	wing disc development
LOC408779	GO:0035220	BP	wing disc development
LOC408810	GO:0035220	BP	wing disc development
LOC725878	GO:0035220	BP	wing disc development
LOC408826	GO:0035220	BP	wing disc development
LOC107964404	GO:0035220	BP	wing disc development
LOC726683	GO:0035220	BP	wing disc development
LOC412487	GO:0035220	BP	wing disc development
LOC411481	GO:0035220	BP	wing disc development
LOC410009	GO:0035220	BP	wing disc development
LOC413012	GO:0035220	BP	wing disc development
LOC552545	GO:0035220	BP	wing disc development
LOC724929	GO:0035220	BP	wing disc development
LOC100577764	GO:0035220	BP	wing disc development
LOC551803	GO:0035220	BP	wing disc development
LOC724816	GO:0035220	BP	wing disc development
LOC409786	GO:0035220	BP	wing disc development
LOC107964589	GO:0035220	BP	wing disc development
LOC100577393	GO:0035220	BP	wing disc development
LOC550930	GO:0035220	BP	wing disc development
LOC410159	GO:0035220	BP	wing disc development
LOC411502	GO:0035220	BP	wing disc development
LOC726842	GO:0035220	BP	wing disc development
LOC552104	GO:0035220	BP	wing disc development
LOC413248	GO:0035220	BP	wing disc development
LOC724660	GO:0035220	BP	wing disc development
LOC107964765	GO:0035220	BP	wing disc development
LOC413197	GO:0035220	BP	wing disc development
LOC552709	GO:0035220	BP	wing disc development
LOC551021	GO:0035220	BP	wing disc development
LOC413627	GO:0035220	BP	wing disc development
LOC727101	GO:0035220	BP	wing disc development
LOC552090	GO:0035220	BP	wing disc development
LOC100577587	GO:0035220	BP	wing disc development
LOC100578826	GO:0035220	BP	wing disc development
LOC552340	GO:0035220	BP	wing disc development
LOC102656465	GO:0035220	BP	wing disc development
LOC408976	GO:0035220	BP	wing disc development
LOC552530	GO:0035220	BP	wing disc development
LOC100578132	GO:0035220	BP	wing disc development
LOC113218545	GO:0035220	BP	wing disc development
LOC412051	GO:0035220	BP	wing disc development
LOC726993	GO:0035220	BP	wing disc development
LOC409095	GO:0035220	BP	wing disc development
LOC113219092	GO:0035220	BP	wing disc development
LOC113219100	GO:0035220	BP	wing disc development
LOC410761	GO:0035220	BP	wing disc development
LOC724287	GO:0035220	BP	wing disc development
LOC408602	GO:0035220	BP	wing disc development
LOC406097	GO:0035220	BP	wing disc development
LOC413502	GO:0035220	BP	wing disc development
LOC726929	GO:0035220	BP	wing disc development
LOC551881	GO:0035220	BP	wing disc development
LOC113218532	GO:0035220	BP	wing disc development
LOC410399	GO:0035220	BP	wing disc development
LOC551272	GO:0035220	BP	wing disc development
LOC100578515	GO:0035220	BP	wing disc development
LOC725711	GO:0035220	BP	wing disc development
LOC408463	GO:0035220	BP	wing disc development
LOC408462	GO:0035220	BP	wing disc development
LOC409753	GO:0035220	BP	wing disc development
LOC552479	GO:0035220	BP	wing disc development
LOC411466	GO:0035220	BP	wing disc development
LOC410649	GO:0035220	BP	wing disc development
LOC409193	GO:0035220	BP	wing disc development
LOC724279	GO:0035220	BP	wing disc development
LOC724599	GO:0035220	BP	wing disc development
LOC113218521	GO:0035220	BP	wing disc development
LOC408424	GO:0035220	BP	wing disc development
LOC408442	GO:0035220	BP	wing disc development
LOC408508	GO:0035220	BP	wing disc development
LOC408877	GO:0035220	BP	wing disc development
LOC408888	GO:0035220	BP	wing disc development
LOC409050	GO:0035220	BP	wing disc development
LOC409059	GO:0035220	BP	wing disc development
LOC409084	GO:0035220	BP	wing disc development
LOC409132	GO:0035220	BP	wing disc development
LOC409140	GO:0035220	BP	wing disc development
LOC409274	GO:0035220	BP	wing disc development
LOC409321	GO:0035220	BP	wing disc development
LOC409450	GO:0035220	BP	wing disc development
LOC409523	GO:0035220	BP	wing disc development
LOC409566	GO:0035220	BP	wing disc development
LOC409571	GO:0035220	BP	wing disc development
LOC409581	GO:0035220	BP	wing disc development
LOC409658	GO:0035220	BP	wing disc development
LOC409755	GO:0035220	BP	wing disc development
LOC409774	GO:0035220	BP	wing disc development
LOC409791	GO:0035220	BP	wing disc development
LOC409822	GO:0035220	BP	wing disc development
LOC409993	GO:0035220	BP	wing disc development
LOC410158	GO:0035220	BP	wing disc development
LOC410184	GO:0035220	BP	wing disc development
LOC410201	GO:0035220	BP	wing disc development
LOC410217	GO:0035220	BP	wing disc development
LOC410228	GO:0035220	BP	wing disc development
LOC410324	GO:0035220	BP	wing disc development
LOC410464	GO:0035220	BP	wing disc development
LOC410487	GO:0035220	BP	wing disc development
LOC410506	GO:0035220	BP	wing disc development
LOC410622	GO:0035220	BP	wing disc development
LOC410632	GO:0035220	BP	wing disc development
LOC410638	GO:0035220	BP	wing disc development
LOC410724	GO:0035220	BP	wing disc development
LOC410776	GO:0035220	BP	wing disc development
LOC410866	GO:0035220	BP	wing disc development
LOC411011	GO:0035220	BP	wing disc development
LOC411581	GO:0035220	BP	wing disc development
LOC411739	GO:0035220	BP	wing disc development
LOC411858	GO:0035220	BP	wing disc development
LOC411904	GO:0035220	BP	wing disc development
LOC411982	GO:0035220	BP	wing disc development
LOC412377	GO:0035220	BP	wing disc development
LOC412506	GO:0035220	BP	wing disc development
LOC412554	GO:0035220	BP	wing disc development
LOC412601	GO:0035220	BP	wing disc development
LOC412728	GO:0035220	BP	wing disc development
LOC412762	GO:0035220	BP	wing disc development
LOC412840	GO:0035220	BP	wing disc development
LOC412898	GO:0035220	BP	wing disc development
LOC413000	GO:0035220	BP	wing disc development
LOC413053	GO:0035220	BP	wing disc development
LOC413133	GO:0035220	BP	wing disc development
LOC413152	GO:0035220	BP	wing disc development
LOC413259	GO:0035220	BP	wing disc development
LOC413260	GO:0035220	BP	wing disc development
LOC413371	GO:0035220	BP	wing disc development
LOC413448	GO:0035220	BP	wing disc development
LOC413742	GO:0035220	BP	wing disc development
LOC413809	GO:0035220	BP	wing disc development
LOC413812	GO:0035220	BP	wing disc development
LOC408568	GO:0035220	BP	wing disc development
LOC550710	GO:0035220	BP	wing disc development
LOC550738	GO:0035220	BP	wing disc development
LOC409804	GO:0035220	BP	wing disc development
LOC550973	GO:0035220	BP	wing disc development
LOC551151	GO:0035220	BP	wing disc development
LOC551349	GO:0035220	BP	wing disc development
LOC551501	GO:0035220	BP	wing disc development
LOC551511	GO:0035220	BP	wing disc development
LOC551554	GO:0035220	BP	wing disc development
LOC412495	GO:0035220	BP	wing disc development
LOC551746	GO:0035220	BP	wing disc development
LOC551754	GO:0035220	BP	wing disc development
LOC551827	GO:0035220	BP	wing disc development
LOC551846	GO:0035220	BP	wing disc development
LOC551863	GO:0035220	BP	wing disc development
LOC552036	GO:0035220	BP	wing disc development
LOC552075	GO:0035220	BP	wing disc development
LOC552138	GO:0035220	BP	wing disc development
LOC552228	GO:0035220	BP	wing disc development
LOC552698	GO:0035220	BP	wing disc development
LOC552742	GO:0035220	BP	wing disc development
LOC100576449	GO:0048100	BP	wing disc anterior/posterior pattern formation
LOC409301	GO:0048100	BP	wing disc anterior/posterior pattern formation
LOC552030	GO:0048100	BP	wing disc anterior/posterior pattern formation
LOC107964024	GO:0048100	BP	wing disc anterior/posterior pattern formation
LOC726842	GO:0048100	BP	wing disc anterior/posterior pattern formation
LOC727101	GO:0048100	BP	wing disc anterior/posterior pattern formation
LOC726929	GO:0048100	BP	wing disc anterior/posterior pattern formation
LOC408442	GO:0048100	BP	wing disc anterior/posterior pattern formation
LOC411904	GO:0048100	BP	wing disc anterior/posterior pattern formation
LOC551746	GO:0048100	BP	wing disc anterior/posterior pattern formation
LOC551725	GO:0035311	BP	wing cell fate specification
LOC724287	GO:0035311	BP	wing cell fate specification
LOC413502	GO:0035311	BP	wing cell fate specification
LOC724456	GO:0035309	BP	wing and notum subfield formation
LOC724412	GO:0035309	BP	wing and notum subfield formation
LOC100577472	GO:0035309	BP	wing and notum subfield formation
LOC551725	GO:0035309	BP	wing and notum subfield formation
LOC551803	GO:0035309	BP	wing and notum subfield formation
LOC100577393	GO:0035309	BP	wing and notum subfield formation
LOC727101	GO:0035309	BP	wing and notum subfield formation
LOC408976	GO:0035309	BP	wing and notum subfield formation
LOC113218545	GO:0035309	BP	wing and notum subfield formation
LOC724287	GO:0035309	BP	wing and notum subfield formation
LOC413502	GO:0035309	BP	wing and notum subfield formation
LOC409050	GO:0035309	BP	wing and notum subfield formation
LOC412840	GO:0035309	BP	wing and notum subfield formation
LOC413448	GO:0035309	BP	wing and notum subfield formation
LOC411207	GO:0050872	BP	white fat cell differentiation
LOC409158	GO:0050872	BP	white fat cell differentiation
LOC102654211	GO:0050872	BP	white fat cell differentiation
LOC725792	GO:0050872	BP	white fat cell differentiation
LOC408689	GO:0050872	BP	white fat cell differentiation
LOC551527	GO:0050872	BP	white fat cell differentiation
LOC411917	GO:0050872	BP	white fat cell differentiation
LOC113218712	GO:0050872	BP	white fat cell differentiation
LOC412166	GO:0050872	BP	white fat cell differentiation
LOC552417	GO:0050872	BP	white fat cell differentiation
LOC724226	GO:0050872	BP	white fat cell differentiation
LOC100576797	GO:0050872	BP	white fat cell differentiation
LOC724535	GO:0050872	BP	white fat cell differentiation
LOC410184	GO:0050872	BP	white fat cell differentiation
LOC410464	GO:0050872	BP	white fat cell differentiation
LOC551233	GO:0010166	BP	wax metabolic process
LOC100576414	GO:0010166	BP	wax metabolic process
LOC724560	GO:0010166	BP	wax metabolic process
LOC412986	GO:0010166	BP	wax metabolic process
LOC551233	GO:0010025	BP	wax biosynthetic process
LOC100576414	GO:0010025	BP	wax biosynthetic process
LOC724560	GO:0010025	BP	wax biosynthetic process
LOC412986	GO:0010025	BP	wax biosynthetic process
LOC724312	GO:0006767	BP	water-soluble vitamin metabolic process
LOC726860	GO:0006767	BP	water-soluble vitamin metabolic process
LOC552134	GO:0006767	BP	water-soluble vitamin metabolic process
LOC100577135	GO:0006767	BP	water-soluble vitamin metabolic process
LOC100577699	GO:0006767	BP	water-soluble vitamin metabolic process
LOC409424	GO:0006767	BP	water-soluble vitamin metabolic process
LOC551533	GO:0006767	BP	water-soluble vitamin metabolic process
LOC413810	GO:0006767	BP	water-soluble vitamin metabolic process
LOC412431	GO:0006767	BP	water-soluble vitamin metabolic process
LOC411796	GO:0006767	BP	water-soluble vitamin metabolic process
LOC726156	GO:0006767	BP	water-soluble vitamin metabolic process
LOC727424	GO:0006767	BP	water-soluble vitamin metabolic process
LOC552663	GO:0006767	BP	water-soluble vitamin metabolic process
LOC100578936	GO:0006767	BP	water-soluble vitamin metabolic process
LOC412876	GO:0006767	BP	water-soluble vitamin metabolic process
LOC413484	GO:0006767	BP	water-soluble vitamin metabolic process
LOC552118	GO:0006767	BP	water-soluble vitamin metabolic process
LOC551676	GO:0006767	BP	water-soluble vitamin metabolic process
LOC410114	GO:0006767	BP	water-soluble vitamin metabolic process
LOC552568	GO:0006767	BP	water-soluble vitamin metabolic process
LOC100578995	GO:0006767	BP	water-soluble vitamin metabolic process
LOC724933	GO:0006767	BP	water-soluble vitamin metabolic process
LOC412163	GO:0006767	BP	water-soluble vitamin metabolic process
LOC413233	GO:0006767	BP	water-soluble vitamin metabolic process
LOC550749	GO:0006767	BP	water-soluble vitamin metabolic process
LOC113218559	GO:0006767	BP	water-soluble vitamin metabolic process
LOC726823	GO:0006767	BP	water-soluble vitamin metabolic process
LOC409933	GO:0006767	BP	water-soluble vitamin metabolic process
LOC727520	GO:0006767	BP	water-soluble vitamin metabolic process
LOC413627	GO:0006767	BP	water-soluble vitamin metabolic process
LOC551401	GO:0006767	BP	water-soluble vitamin metabolic process
LOC113218957	GO:0006767	BP	water-soluble vitamin metabolic process
LOC724718	GO:0006767	BP	water-soluble vitamin metabolic process
LOC552524	GO:0006767	BP	water-soluble vitamin metabolic process
LOC102655648	GO:0006767	BP	water-soluble vitamin metabolic process
LOC100578132	GO:0006767	BP	water-soluble vitamin metabolic process
LOC413631	GO:0006767	BP	water-soluble vitamin metabolic process
LOC409066	GO:0006767	BP	water-soluble vitamin metabolic process
LOC410062	GO:0006767	BP	water-soluble vitamin metabolic process
LOC410422	GO:0006767	BP	water-soluble vitamin metabolic process
LOC410554	GO:0006767	BP	water-soluble vitamin metabolic process
LOC411110	GO:0006767	BP	water-soluble vitamin metabolic process
LOC411759	GO:0006767	BP	water-soluble vitamin metabolic process
LOC412467	GO:0006767	BP	water-soluble vitamin metabolic process
LOC413189	GO:0006767	BP	water-soluble vitamin metabolic process
LOC413486	GO:0006767	BP	water-soluble vitamin metabolic process
LOC551968	GO:0006767	BP	water-soluble vitamin metabolic process
LOC552180	GO:0006767	BP	water-soluble vitamin metabolic process
LOC552832	GO:0006767	BP	water-soluble vitamin metabolic process
LOC100577699	GO:0042365	BP	water-soluble vitamin catabolic process
LOC552134	GO:0042364	BP	water-soluble vitamin biosynthetic process
LOC551533	GO:0042364	BP	water-soluble vitamin biosynthetic process
LOC552663	GO:0042364	BP	water-soluble vitamin biosynthetic process
LOC552118	GO:0042364	BP	water-soluble vitamin biosynthetic process
LOC552568	GO:0042364	BP	water-soluble vitamin biosynthetic process
LOC412163	GO:0042364	BP	water-soluble vitamin biosynthetic process
LOC726823	GO:0042364	BP	water-soluble vitamin biosynthetic process
LOC413627	GO:0042364	BP	water-soluble vitamin biosynthetic process
LOC409066	GO:0042364	BP	water-soluble vitamin biosynthetic process
LOC551968	GO:0042364	BP	water-soluble vitamin biosynthetic process
LOC408467	GO:0006833	BP	water transport
LOC552149	GO:0006833	BP	water transport
LOC408363	GO:0030104	BP	water homeostasis
LOC100577122	GO:0030104	BP	water homeostasis
LOC551603	GO:0030104	BP	water homeostasis
LOC413029	GO:0030104	BP	water homeostasis
LOC411079	GO:0030104	BP	water homeostasis
LOC102654211	GO:0030104	BP	water homeostasis
LOC100576645	GO:0030104	BP	water homeostasis
LOC552286	GO:0030104	BP	water homeostasis
LOC410371	GO:0030104	BP	water homeostasis
LOC552651	GO:0030104	BP	water homeostasis
LOC413208	GO:0030104	BP	water homeostasis
LOC411764	GO:0030104	BP	water homeostasis
LOC411723	GO:0030104	BP	water homeostasis
LOC551527	GO:0030104	BP	water homeostasis
LOC409708	GO:0030104	BP	water homeostasis
LOC726262	GO:0030104	BP	water homeostasis
LOC724322	GO:0030104	BP	water homeostasis
LOC408467	GO:0030104	BP	water homeostasis
LOC725503	GO:0030104	BP	water homeostasis
LOC410893	GO:0030104	BP	water homeostasis
LOC113218712	GO:0030104	BP	water homeostasis
LOC412166	GO:0030104	BP	water homeostasis
LOC552417	GO:0030104	BP	water homeostasis
LOC724226	GO:0030104	BP	water homeostasis
LOC100576797	GO:0030104	BP	water homeostasis
LOC113218850	GO:0030104	BP	water homeostasis
LOC726514	GO:0030104	BP	water homeostasis
LOC552535	GO:0030104	BP	water homeostasis
LOC726456	GO:0030104	BP	water homeostasis
LOC408650	GO:0030104	BP	water homeostasis
LOC409390	GO:0030104	BP	water homeostasis
LOC409709	GO:0030104	BP	water homeostasis
LOC409791	GO:0030104	BP	water homeostasis
LOC411011	GO:0030104	BP	water homeostasis
LOC411729	GO:0030104	BP	water homeostasis
LOC412714	GO:0030104	BP	water homeostasis
LOC413462	GO:0030104	BP	water homeostasis
LOC552216	GO:0030104	BP	water homeostasis
LOC552818	GO:0030104	BP	water homeostasis
LOC406083	GO:0090659	BP	walking behavior
LOC406111	GO:0090659	BP	walking behavior
LOC408995	GO:0090659	BP	walking behavior
LOC726567	GO:0090659	BP	walking behavior
LOC726133	GO:0090659	BP	walking behavior
LOC726637	GO:0090659	BP	walking behavior
LOC412955	GO:0090659	BP	walking behavior
LOC551080	GO:0090659	BP	walking behavior
LOC411347	GO:0090659	BP	walking behavior
LOC408450	GO:0090659	BP	walking behavior
LOC726818	GO:0090659	BP	walking behavior
LOC408489	GO:0090659	BP	walking behavior
LOC408664	GO:0090659	BP	walking behavior
LOC410823	GO:0090659	BP	walking behavior
LOC410779	GO:0090659	BP	walking behavior
LOC724238	GO:0090659	BP	walking behavior
LOC726119	GO:0090659	BP	walking behavior
LOC409006	GO:0090659	BP	walking behavior
LOC408992	GO:0090659	BP	walking behavior
LOC726524	GO:0090659	BP	walking behavior
LOC552792	GO:0090659	BP	walking behavior
LOC725169	GO:0090659	BP	walking behavior
LOC113218561	GO:0090659	BP	walking behavior
LOC411639	GO:0090659	BP	walking behavior
LOC408934	GO:0090659	BP	walking behavior
LOC410669	GO:0090659	BP	walking behavior
LOC413994	GO:0090659	BP	walking behavior
LOC552375	GO:0090659	BP	walking behavior
LOC408430	GO:0090659	BP	walking behavior
LOC409065	GO:0090659	BP	walking behavior
LOC409127	GO:0090659	BP	walking behavior
LOC409387	GO:0090659	BP	walking behavior
LOC411927	GO:0090659	BP	walking behavior
LOC551969	GO:0090659	BP	walking behavior
LOC552635	GO:0090659	BP	walking behavior
LOC551655	GO:0034608	BP	vulval location
LOC724548	GO:0040025	BP	vulval development
LOC724979	GO:0040025	BP	vulval development
LOC725954	GO:0040025	BP	vulval development
LOC100576866	GO:0040025	BP	vulval development
LOC408391	GO:0040025	BP	vulval development
LOC100577491	GO:0040025	BP	vulval development
LOC551809	GO:0040025	BP	vulval development
LOC102655877	GO:0040025	BP	vulval development
LOC409498	GO:0040025	BP	vulval development
LOC413549	GO:0040025	BP	vulval development
LOC414037	GO:0040025	BP	vulval development
LOC409049	GO:0040025	BP	vulval development
LOC412302	GO:0040025	BP	vulval development
LOC409611	GO:0040025	BP	vulval development
LOC413889	GO:0040025	BP	vulval development
LOC411820	GO:0040025	BP	vulval development
LOC100578715	GO:0040025	BP	vulval development
LOC410812	GO:0040025	BP	vulval development
LOC409717	GO:0040025	BP	vulval development
LOC552231	GO:0040025	BP	vulval development
LOC413356	GO:0040025	BP	vulval development
LOC552062	GO:0040025	BP	vulval development
LOC411018	GO:0040025	BP	vulval development
LOC107964349	GO:0040025	BP	vulval development
LOC411238	GO:0040025	BP	vulval development
LOC408992	GO:0040025	BP	vulval development
LOC410234	GO:0040025	BP	vulval development
LOC100578818	GO:0040025	BP	vulval development
LOC551485	GO:0040025	BP	vulval development
LOC726761	GO:0040025	BP	vulval development
LOC413754	GO:0040025	BP	vulval development
LOC725551	GO:0040025	BP	vulval development
LOC100578826	GO:0040025	BP	vulval development
LOC552177	GO:0040025	BP	vulval development
LOC100576185	GO:0040025	BP	vulval development
LOC552375	GO:0040025	BP	vulval development
LOC551272	GO:0040025	BP	vulval development
LOC724593	GO:0040025	BP	vulval development
LOC113218537	GO:0040025	BP	vulval development
LOC100576384	GO:0040025	BP	vulval development
LOC408304	GO:0040025	BP	vulval development
LOC408884	GO:0040025	BP	vulval development
LOC409098	GO:0040025	BP	vulval development
LOC409523	GO:0040025	BP	vulval development
LOC409529	GO:0040025	BP	vulval development
LOC409576	GO:0040025	BP	vulval development
LOC409653	GO:0040025	BP	vulval development
LOC409925	GO:0040025	BP	vulval development
LOC412240	GO:0040025	BP	vulval development
LOC413271	GO:0040025	BP	vulval development
LOC413448	GO:0040025	BP	vulval development
LOC413854	GO:0040025	BP	vulval development
LOC551662	GO:0040025	BP	vulval development
LOC552510	GO:0040025	BP	vulval development
LOC724548	GO:0072327	BP	vulval cell fate specification
LOC411820	GO:0072327	BP	vulval cell fate specification
LOC410812	GO:0072327	BP	vulval cell fate specification
LOC100578826	GO:0072327	BP	vulval cell fate specification
LOC551272	GO:0072327	BP	vulval cell fate specification
LOC100576384	GO:0072327	BP	vulval cell fate specification
LOC724548	GO:0072325	BP	vulval cell fate commitment
LOC411820	GO:0072325	BP	vulval cell fate commitment
LOC410812	GO:0072325	BP	vulval cell fate commitment
LOC100578826	GO:0072325	BP	vulval cell fate commitment
LOC551272	GO:0072325	BP	vulval cell fate commitment
LOC100576384	GO:0072325	BP	vulval cell fate commitment
LOC409098	GO:0072325	BP	vulval cell fate commitment
LOC725364	GO:0003010	BP	voluntary skeletal muscle contraction
LOC100577027	GO:0050882	BP	voluntary musculoskeletal movement
LOC551363	GO:0050882	BP	voluntary musculoskeletal movement
LOC409393	GO:0050882	BP	voluntary musculoskeletal movement
LOC408664	GO:0050882	BP	voluntary musculoskeletal movement
LOC551857	GO:0050882	BP	voluntary musculoskeletal movement
LOC725131	GO:0050882	BP	voluntary musculoskeletal movement
LOC408796	GO:0050882	BP	voluntary musculoskeletal movement
LOC552095	GO:0050882	BP	voluntary musculoskeletal movement
LOC724217	GO:0071625	BP	vocalization behavior
LOC725085	GO:0071625	BP	vocalization behavior
LOC551807	GO:0071625	BP	vocalization behavior
LOC408423	GO:0071625	BP	vocalization behavior
LOC724217	GO:0042297	BP	vocal learning
LOC726358	GO:0042297	BP	vocal learning
LOC551807	GO:0042297	BP	vocal learning
LOC408423	GO:0042297	BP	vocal learning
LOC724873	GO:0007296	BP	vitellogenesis
LOC100576369	GO:0007296	BP	vitellogenesis
LOC551100	GO:0007296	BP	vitellogenesis
LOC409337	GO:0007296	BP	vitellogenesis
LOC408438	GO:0007296	BP	vitellogenesis
LOC410923	GO:0007296	BP	vitellogenesis
LOC100577764	GO:0007296	BP	vitellogenesis
LOC408869	GO:0007296	BP	vitellogenesis
LOC552718	GO:0007296	BP	vitellogenesis
LOC412267	GO:0007296	BP	vitellogenesis
LOC412843	GO:0007296	BP	vitellogenesis
LOC552705	GO:0007296	BP	vitellogenesis
LOC100578699	GO:0007305	BP	vitelline membrane formation involved in chorion-containing eggshell formation
LOC412795	GO:0007305	BP	vitelline membrane formation involved in chorion-containing eggshell formation
LOC552677	GO:0007305	BP	vitelline membrane formation involved in chorion-containing eggshell formation
LOC100578699	GO:0030704	BP	vitelline membrane formation
LOC412795	GO:0030704	BP	vitelline membrane formation
LOC552677	GO:0030704	BP	vitelline membrane formation
LOC726929	GO:0030704	BP	vitelline membrane formation
LOC724217	GO:0051180	BP	vitamin transport
LOC100577135	GO:0051180	BP	vitamin transport
LOC409424	GO:0051180	BP	vitamin transport
LOC412431	GO:0051180	BP	vitamin transport
LOC727424	GO:0051180	BP	vitamin transport
LOC410114	GO:0051180	BP	vitamin transport
LOC409588	GO:0051180	BP	vitamin transport
LOC113218559	GO:0051180	BP	vitamin transport
LOC409933	GO:0051180	BP	vitamin transport
LOC410062	GO:0051180	BP	vitamin transport
LOC411110	GO:0051180	BP	vitamin transport
LOC409424	GO:0035461	BP	vitamin transmembrane transport
LOC412431	GO:0035461	BP	vitamin transmembrane transport
LOC727424	GO:0035461	BP	vitamin transmembrane transport
LOC410114	GO:0035461	BP	vitamin transmembrane transport
LOC113218559	GO:0035461	BP	vitamin transmembrane transport
LOC409933	GO:0035461	BP	vitamin transmembrane transport
LOC410062	GO:0035461	BP	vitamin transmembrane transport
LOC411110	GO:0035461	BP	vitamin transmembrane transport
LOC409227	GO:0006766	BP	vitamin metabolic process
LOC724791	GO:0006766	BP	vitamin metabolic process
LOC724312	GO:0006766	BP	vitamin metabolic process
LOC726860	GO:0006766	BP	vitamin metabolic process
LOC552134	GO:0006766	BP	vitamin metabolic process
LOC100577135	GO:0006766	BP	vitamin metabolic process
LOC100577699	GO:0006766	BP	vitamin metabolic process
LOC409424	GO:0006766	BP	vitamin metabolic process
LOC551533	GO:0006766	BP	vitamin metabolic process
LOC413810	GO:0006766	BP	vitamin metabolic process
LOC412431	GO:0006766	BP	vitamin metabolic process
LOC411796	GO:0006766	BP	vitamin metabolic process
LOC726156	GO:0006766	BP	vitamin metabolic process
LOC727424	GO:0006766	BP	vitamin metabolic process
LOC552663	GO:0006766	BP	vitamin metabolic process
LOC100578936	GO:0006766	BP	vitamin metabolic process
LOC412876	GO:0006766	BP	vitamin metabolic process
LOC413484	GO:0006766	BP	vitamin metabolic process
LOC552118	GO:0006766	BP	vitamin metabolic process
LOC551676	GO:0006766	BP	vitamin metabolic process
LOC410114	GO:0006766	BP	vitamin metabolic process
LOC552568	GO:0006766	BP	vitamin metabolic process
LOC100578995	GO:0006766	BP	vitamin metabolic process
LOC724933	GO:0006766	BP	vitamin metabolic process
LOC412163	GO:0006766	BP	vitamin metabolic process
LOC413233	GO:0006766	BP	vitamin metabolic process
LOC550749	GO:0006766	BP	vitamin metabolic process
LOC113218559	GO:0006766	BP	vitamin metabolic process
LOC726823	GO:0006766	BP	vitamin metabolic process
LOC409933	GO:0006766	BP	vitamin metabolic process
LOC727520	GO:0006766	BP	vitamin metabolic process
LOC413627	GO:0006766	BP	vitamin metabolic process
LOC551401	GO:0006766	BP	vitamin metabolic process
LOC113218957	GO:0006766	BP	vitamin metabolic process
LOC724718	GO:0006766	BP	vitamin metabolic process
LOC552524	GO:0006766	BP	vitamin metabolic process
LOC102655648	GO:0006766	BP	vitamin metabolic process
LOC100578132	GO:0006766	BP	vitamin metabolic process
LOC413631	GO:0006766	BP	vitamin metabolic process
LOC409066	GO:0006766	BP	vitamin metabolic process
LOC410062	GO:0006766	BP	vitamin metabolic process
LOC410422	GO:0006766	BP	vitamin metabolic process
LOC410521	GO:0006766	BP	vitamin metabolic process
LOC410554	GO:0006766	BP	vitamin metabolic process
LOC411110	GO:0006766	BP	vitamin metabolic process
LOC411759	GO:0006766	BP	vitamin metabolic process
LOC412467	GO:0006766	BP	vitamin metabolic process
LOC413189	GO:0006766	BP	vitamin metabolic process
LOC413486	GO:0006766	BP	vitamin metabolic process
LOC551968	GO:0006766	BP	vitamin metabolic process
LOC552180	GO:0006766	BP	vitamin metabolic process
LOC552769	GO:0006766	BP	vitamin metabolic process
LOC552832	GO:0006766	BP	vitamin metabolic process
LOC724791	GO:0042373	BP	vitamin K metabolic process
LOC552769	GO:0042373	BP	vitamin K metabolic process
LOC724791	GO:0042371	BP	vitamin K biosynthetic process
LOC552769	GO:0042371	BP	vitamin K biosynthetic process
LOC100577699	GO:0009111	BP	vitamin catabolic process
LOC724791	GO:0009110	BP	vitamin biosynthetic process
LOC552134	GO:0009110	BP	vitamin biosynthetic process
LOC551533	GO:0009110	BP	vitamin biosynthetic process
LOC552663	GO:0009110	BP	vitamin biosynthetic process
LOC552118	GO:0009110	BP	vitamin biosynthetic process
LOC552568	GO:0009110	BP	vitamin biosynthetic process
LOC412163	GO:0009110	BP	vitamin biosynthetic process
LOC726823	GO:0009110	BP	vitamin biosynthetic process
LOC413627	GO:0009110	BP	vitamin biosynthetic process
LOC409066	GO:0009110	BP	vitamin biosynthetic process
LOC410521	GO:0009110	BP	vitamin biosynthetic process
LOC551968	GO:0009110	BP	vitamin biosynthetic process
LOC552769	GO:0009110	BP	vitamin biosynthetic process
LOC551533	GO:0042816	BP	vitamin B6 metabolic process
LOC552663	GO:0042816	BP	vitamin B6 metabolic process
LOC724933	GO:0042816	BP	vitamin B6 metabolic process
LOC724718	GO:0042816	BP	vitamin B6 metabolic process
LOC409066	GO:0042816	BP	vitamin B6 metabolic process
LOC551533	GO:0042819	BP	vitamin B6 biosynthetic process
LOC552663	GO:0042819	BP	vitamin B6 biosynthetic process
LOC409066	GO:0042819	BP	vitamin B6 biosynthetic process
LOC724217	GO:0071938	BP	vitamin A transport
LOC410521	GO:0006776	BP	vitamin A metabolic process
LOC410521	GO:0035238	BP	vitamin A biosynthetic process
LOC406128	GO:0007601	BP	visual perception
LOC409345	GO:0007601	BP	visual perception
LOC726003	GO:0007601	BP	visual perception
LOC100576447	GO:0007601	BP	visual perception
LOC551454	GO:0007601	BP	visual perception
LOC726150	GO:0007601	BP	visual perception
LOC408841	GO:0007601	BP	visual perception
LOC408764	GO:0007601	BP	visual perception
LOC408450	GO:0007601	BP	visual perception
LOC411315	GO:0007601	BP	visual perception
LOC726653	GO:0007601	BP	visual perception
LOC410752	GO:0007601	BP	visual perception
LOC409631	GO:0007601	BP	visual perception
LOC412167	GO:0007601	BP	visual perception
LOC410657	GO:0007601	BP	visual perception
LOC408930	GO:0007601	BP	visual perception
LOC726433	GO:0007601	BP	visual perception
LOC102654776	GO:0007601	BP	visual perception
LOC100577376	GO:0007601	BP	visual perception
LOC410078	GO:0007601	BP	visual perception
LOC725892	GO:0007601	BP	visual perception
LOC410823	GO:0007601	BP	visual perception
LOC412722	GO:0007601	BP	visual perception
LOC411155	GO:0007601	BP	visual perception
LOC726736	GO:0007601	BP	visual perception
LOC551782	GO:0007601	BP	visual perception
LOC552074	GO:0007601	BP	visual perception
LOC410739	GO:0007601	BP	visual perception
LOC102655466	GO:0007601	BP	visual perception
LOC408852	GO:0007601	BP	visual perception
LOC412287	GO:0007601	BP	visual perception
LOC724859	GO:0007601	BP	visual perception
LOC413438	GO:0007601	BP	visual perception
LOC412391	GO:0007601	BP	visual perception
LOC409006	GO:0007601	BP	visual perception
LOC412528	GO:0007601	BP	visual perception
LOC410448	GO:0007601	BP	visual perception
LOC408435	GO:0007601	BP	visual perception
LOC412777	GO:0007601	BP	visual perception
LOC410582	GO:0007601	BP	visual perception
LOC413557	GO:0007601	BP	visual perception
LOC726178	GO:0007601	BP	visual perception
LOC409422	GO:0007601	BP	visual perception
LOC412432	GO:0007601	BP	visual perception
LOC726761	GO:0007601	BP	visual perception
LOC551664	GO:0007601	BP	visual perception
LOC100578651	GO:0007601	BP	visual perception
LOC726683	GO:0007601	BP	visual perception
LOC102655148	GO:0007601	BP	visual perception
LOC411102	GO:0007601	BP	visual perception
LOC726236	GO:0007601	BP	visual perception
LOC726822	GO:0007601	BP	visual perception
LOC552340	GO:0007601	BP	visual perception
LOC727288	GO:0007601	BP	visual perception
LOC551941	GO:0007601	BP	visual perception
LOC409474	GO:0007601	BP	visual perception
LOC408430	GO:0007601	BP	visual perception
LOC726456	GO:0007601	BP	visual perception
LOC100576591	GO:0007601	BP	visual perception
LOC726349	GO:0007601	BP	visual perception
LOC113219342	GO:0007601	BP	visual perception
LOC409792	GO:0007601	BP	visual perception
LOC408394	GO:0007601	BP	visual perception
LOC409726	GO:0007601	BP	visual perception
LOC410038	GO:0007601	BP	visual perception
LOC410223	GO:0007601	BP	visual perception
LOC410525	GO:0007601	BP	visual perception
LOC410589	GO:0007601	BP	visual perception
LOC411760	GO:0007601	BP	visual perception
LOC412827	GO:0007601	BP	visual perception
LOC413437	GO:0007601	BP	visual perception
LOC551364	GO:0007601	BP	visual perception
LOC551678	GO:0007601	BP	visual perception
LOC552183	GO:0007601	BP	visual perception
LOC552659	GO:0007601	BP	visual perception
LOC552743	GO:0007601	BP	visual perception
LOC552818	GO:0007601	BP	visual perception
LOC406079	GO:0008542	BP	visual learning
LOC406111	GO:0008542	BP	visual learning
LOC408995	GO:0008542	BP	visual learning
LOC408325	GO:0008542	BP	visual learning
LOC724166	GO:0008542	BP	visual learning
LOC724979	GO:0008542	BP	visual learning
LOC726358	GO:0008542	BP	visual learning
LOC408607	GO:0008542	BP	visual learning
LOC411365	GO:0008542	BP	visual learning
LOC551080	GO:0008542	BP	visual learning
LOC411841	GO:0008542	BP	visual learning
LOC408716	GO:0008542	BP	visual learning
LOC552079	GO:0008542	BP	visual learning
LOC409393	GO:0008542	BP	visual learning
LOC724344	GO:0008542	BP	visual learning
LOC410852	GO:0008542	BP	visual learning
LOC412818	GO:0008542	BP	visual learning
LOC409401	GO:0008542	BP	visual learning
LOC550724	GO:0008542	BP	visual learning
LOC413829	GO:0008542	BP	visual learning
LOC411083	GO:0008542	BP	visual learning
LOC408852	GO:0008542	BP	visual learning
LOC551733	GO:0008542	BP	visual learning
LOC726060	GO:0008542	BP	visual learning
LOC724950	GO:0008542	BP	visual learning
LOC408699	GO:0008542	BP	visual learning
LOC725294	GO:0008542	BP	visual learning
LOC751102	GO:0008542	BP	visual learning
LOC102655148	GO:0008542	BP	visual learning
LOC724389	GO:0008542	BP	visual learning
LOC406097	GO:0008542	BP	visual learning
LOC411569	GO:0008542	BP	visual learning
LOC552370	GO:0008542	BP	visual learning
LOC409127	GO:0008542	BP	visual learning
LOC409430	GO:0008542	BP	visual learning
LOC409773	GO:0008542	BP	visual learning
LOC412296	GO:0008542	BP	visual learning
LOC413448	GO:0008542	BP	visual learning
LOC551174	GO:0008542	BP	visual learning
LOC406079	GO:0007632	BP	visual behavior
LOC406111	GO:0007632	BP	visual behavior
LOC406113	GO:0007632	BP	visual behavior
LOC408995	GO:0007632	BP	visual behavior
LOC768250	GO:0007632	BP	visual behavior
LOC408325	GO:0007632	BP	visual behavior
LOC724166	GO:0007632	BP	visual behavior
LOC724979	GO:0007632	BP	visual behavior
LOC725420	GO:0007632	BP	visual behavior
LOC725480	GO:0007632	BP	visual behavior
LOC726358	GO:0007632	BP	visual behavior
LOC408607	GO:0007632	BP	visual behavior
LOC411365	GO:0007632	BP	visual behavior
LOC551080	GO:0007632	BP	visual behavior
LOC408764	GO:0007632	BP	visual behavior
LOC411841	GO:0007632	BP	visual behavior
LOC408716	GO:0007632	BP	visual behavior
LOC724422	GO:0007632	BP	visual behavior
LOC551737	GO:0007632	BP	visual behavior
LOC725675	GO:0007632	BP	visual behavior
LOC552079	GO:0007632	BP	visual behavior
LOC725346	GO:0007632	BP	visual behavior
LOC102654427	GO:0007632	BP	visual behavior
LOC725456	GO:0007632	BP	visual behavior
LOC409393	GO:0007632	BP	visual behavior
LOC409113	GO:0007632	BP	visual behavior
LOC724344	GO:0007632	BP	visual behavior
LOC410852	GO:0007632	BP	visual behavior
LOC412818	GO:0007632	BP	visual behavior
LOC409401	GO:0007632	BP	visual behavior
LOC550724	GO:0007632	BP	visual behavior
LOC413829	GO:0007632	BP	visual behavior
LOC726176	GO:0007632	BP	visual behavior
LOC411083	GO:0007632	BP	visual behavior
LOC408852	GO:0007632	BP	visual behavior
LOC409089	GO:0007632	BP	visual behavior
LOC551733	GO:0007632	BP	visual behavior
LOC726060	GO:0007632	BP	visual behavior
LOC726178	GO:0007632	BP	visual behavior
LOC724950	GO:0007632	BP	visual behavior
LOC408699	GO:0007632	BP	visual behavior
LOC725294	GO:0007632	BP	visual behavior
LOC751102	GO:0007632	BP	visual behavior
LOC412993	GO:0007632	BP	visual behavior
LOC102655148	GO:0007632	BP	visual behavior
LOC724389	GO:0007632	BP	visual behavior
LOC406072	GO:0007632	BP	visual behavior
LOC409474	GO:0007632	BP	visual behavior
LOC406097	GO:0007632	BP	visual behavior
LOC406148	GO:0007632	BP	visual behavior
LOC413525	GO:0007632	BP	visual behavior
LOC411569	GO:0007632	BP	visual behavior
LOC552370	GO:0007632	BP	visual behavior
LOC409111	GO:0007632	BP	visual behavior
LOC408896	GO:0007632	BP	visual behavior
LOC409127	GO:0007632	BP	visual behavior
LOC409430	GO:0007632	BP	visual behavior
LOC409726	GO:0007632	BP	visual behavior
LOC409773	GO:0007632	BP	visual behavior
LOC411011	GO:0007632	BP	visual behavior
LOC411771	GO:0007632	BP	visual behavior
LOC412296	GO:0007632	BP	visual behavior
LOC413448	GO:0007632	BP	visual behavior
LOC413781	GO:0007632	BP	visual behavior
LOC551174	GO:0007632	BP	visual behavior
LOC551323	GO:0007632	BP	visual behavior
LOC552037	GO:0007632	BP	visual behavior
LOC409227	GO:0061032	BP	visceral serous pericardium development
LOC100576222	GO:0061032	BP	visceral serous pericardium development
LOC107964400	GO:0061032	BP	visceral serous pericardium development
LOC725946	GO:0061032	BP	visceral serous pericardium development
LOC408431	GO:0061032	BP	visceral serous pericardium development
LOC726643	GO:0007522	BP	visceral muscle development
LOC100577942	GO:0007522	BP	visceral muscle development
LOC413200	GO:0007522	BP	visceral muscle development
LOC551736	GO:0007522	BP	visceral muscle development
LOC410853	GO:0007522	BP	visceral muscle development
LOC412092	GO:0007522	BP	visceral muscle development
LOC408718	GO:0007522	BP	visceral muscle development
LOC100577600	GO:0007522	BP	visceral muscle development
LOC725248	GO:0007522	BP	visceral muscle development
LOC551259	GO:0007522	BP	visceral muscle development
LOC413502	GO:0007522	BP	visceral muscle development
LOC726709	GO:0007522	BP	visceral muscle development
LOC113219412	GO:0007522	BP	visceral muscle development
LOC100577472	GO:0021524	BP	visceral motor neuron differentiation
LOC551340	GO:0007495	BP	visceral mesoderm-endoderm interaction involved in midgut development
LOC409032	GO:0007495	BP	visceral mesoderm-endoderm interaction involved in midgut development
LOC551408	GO:0019075	BP	virus maturation
LOC408928	GO:0019062	BP	virion attachment to host cell
LOC411700	GO:0019062	BP	virion attachment to host cell
LOC727512	GO:0019068	BP	virion assembly
LOC724720	GO:0019068	BP	virion assembly
LOC726422	GO:0019068	BP	virion assembly
LOC412236	GO:0019068	BP	virion assembly
LOC100577963	GO:0019068	BP	virion assembly
LOC410607	GO:0019068	BP	virion assembly
LOC102654987	GO:0019068	BP	virion assembly
LOC412876	GO:0019068	BP	virion assembly
LOC409756	GO:0019068	BP	virion assembly
LOC552786	GO:0019068	BP	virion assembly
LOC100578721	GO:0019068	BP	virion assembly
LOC727354	GO:0019068	BP	virion assembly
LOC552206	GO:0019068	BP	virion assembly
LOC408939	GO:0019068	BP	virion assembly
LOC409438	GO:0019068	BP	virion assembly
LOC410883	GO:0019068	BP	virion assembly
LOC411857	GO:0019068	BP	virion assembly
LOC412662	GO:0019068	BP	virion assembly
LOC552196	GO:0019068	BP	virion assembly
LOC409550	GO:0075525	BP	viral translational termination-reinitiation
LOC408386	GO:0075525	BP	viral translational termination-reinitiation
LOC410100	GO:0075525	BP	viral translational termination-reinitiation
LOC414004	GO:0075525	BP	viral translational termination-reinitiation
LOC552056	GO:0075525	BP	viral translational termination-reinitiation
LOC726009	GO:0019081	BP	viral translation
LOC408372	GO:0019081	BP	viral translation
LOC409550	GO:0019081	BP	viral translation
LOC408580	GO:0019081	BP	viral translation
LOC552709	GO:0019081	BP	viral translation
LOC725088	GO:0019081	BP	viral translation
LOC408386	GO:0019081	BP	viral translation
LOC409450	GO:0019081	BP	viral translation
LOC410100	GO:0019081	BP	viral translation
LOC411833	GO:0019081	BP	viral translation
LOC413145	GO:0019081	BP	viral translation
LOC414004	GO:0019081	BP	viral translation
LOC552056	GO:0019081	BP	viral translation
LOC552539	GO:0019081	BP	viral translation
LOC410174	GO:0019083	BP	viral transcription
LOC412707	GO:0019083	BP	viral transcription
LOC413074	GO:0019083	BP	viral transcription
LOC551264	GO:0019083	BP	viral transcription
LOC551590	GO:0019083	BP	viral transcription
LOC100578506	GO:0039694	BP	viral RNA genome replication
LOC726637	GO:0039694	BP	viral RNA genome replication
LOC551182	GO:0039694	BP	viral RNA genome replication
LOC408372	GO:0039694	BP	viral RNA genome replication
LOC100577764	GO:0039694	BP	viral RNA genome replication
LOC725024	GO:0039694	BP	viral RNA genome replication
LOC724279	GO:0039694	BP	viral RNA genome replication
LOC409566	GO:0039694	BP	viral RNA genome replication
LOC411134	GO:0039694	BP	viral RNA genome replication
LOC551057	GO:0039694	BP	viral RNA genome replication
LOC412876	GO:0019074	BP	viral RNA genome packaging
LOC552206	GO:0019074	BP	viral RNA genome packaging
LOC551182	GO:0046786	BP	viral replication complex formation and maintenance
LOC100576706	GO:0019076	BP	viral release from host cell
LOC409756	GO:0019076	BP	viral release from host cell
LOC727141	GO:0019076	BP	viral release from host cell
LOC409227	GO:0016032	BP	viral process
LOC551408	GO:0016032	BP	viral process
LOC410337	GO:0016032	BP	viral process
[truncated: 1,002,528+ more rows]
