# Supplementary material for: Distinct virulence of the microsporidian parasite in honey bees competing habitat
Source: Front Cell Infect Microbiol. 2025 Feb 17;15:1524197. doi: 10.3389/fcimb.2025.1524197 (PMC11873089; doi:10.3389/fcimb.2025.1524197)
Supplement: Supplementary file 3 [file Table3.xlsx]

## Sheet: acer_gene_go
Gene	GOID	Category	Description
APICC_05189	GO:0070138	MF	ubiquitin-like protein-specific isopeptidase activity
APICC_09768	GO:0070138	MF	ubiquitin-like protein-specific isopeptidase activity
APICC_02007	GO:0070138	MF	ubiquitin-like protein-specific isopeptidase activity
APICC_05431	GO:0015077	MF	monovalent inorganic cation transmembrane transporter activity
APICC_05374	GO:0035257	MF	nuclear hormone receptor binding
APICC_05375	GO:0015238	MF	drug transmembrane transporter activity
APICC_05428	GO:0015077	MF	monovalent inorganic cation transmembrane transporter activity
APICC_05428	GO:0015405	MF	P-P-bond-hydrolysis-driven transmembrane transporter activity
APICC_05001	GO:0004367	MF	glycerol-3-phosphate dehydrogenase [NAD+] activity
APICC_08940	GO:0004367	MF	glycerol-3-phosphate dehydrogenase [NAD+] activity
APICC_08941	GO:0004367	MF	glycerol-3-phosphate dehydrogenase [NAD+] activity
APICC_07216	GO:0017016	MF	Ras GTPase binding
APICC_07216	GO:0017137	MF	Rab GTPase binding
APICC_01967	GO:0017016	MF	Ras GTPase binding
APICC_01967	GO:0017137	MF	Rab GTPase binding
APICC_07213	GO:0005088	MF	Ras guanyl-nucleotide exchange factor activity
APICC_07213	GO:0017016	MF	Ras GTPase binding
APICC_07213	GO:0017112	MF	Rab guanyl-nucleotide exchange factor activity
APICC_07213	GO:0017137	MF	Rab GTPase binding
APICC_01958	GO:0017016	MF	Ras GTPase binding
APICC_01958	GO:0017048	MF	Rho GTPase binding
APICC_08914	GO:0015077	MF	monovalent inorganic cation transmembrane transporter activity
APICC_08929	GO:0005087	MF	Ran guanyl-nucleotide exchange factor activity
APICC_08929	GO:0005088	MF	Ras guanyl-nucleotide exchange factor activity
APICC_08929	GO:0008536	MF	Ran GTPase binding
APICC_08929	GO:0017016	MF	Ras GTPase binding
APICC_01942	GO:0000982	MF	transcription factor activity, RNA polymerase II proximal promoter sequence-specific DNA binding
APICC_01942	GO:0001077	MF	proximal promoter DNA-binding transcription activator activity, RNA polymerase II-specific
APICC_06905	GO:0017016	MF	Ras GTPase binding
APICC_06905	GO:0017137	MF	Rab GTPase binding
APICC_08859	GO:0015077	MF	monovalent inorganic cation transmembrane transporter activity
APICC_08859	GO:0015238	MF	drug transmembrane transporter activity
APICC_08886	GO:0015077	MF	monovalent inorganic cation transmembrane transporter activity
APICC_01850	GO:0015077	MF	monovalent inorganic cation transmembrane transporter activity
APICC_01847	GO:0017016	MF	Ras GTPase binding
APICC_01847	GO:0017048	MF	Rho GTPase binding
APICC_08885	GO:0005087	MF	Ran guanyl-nucleotide exchange factor activity
APICC_08885	GO:0005088	MF	Ras guanyl-nucleotide exchange factor activity
APICC_08885	GO:0008536	MF	Ran GTPase binding
APICC_08885	GO:0017016	MF	Ras GTPase binding
APICC_07406	GO:0001085	MF	RNA polymerase II transcription factor binding
APICC_07406	GO:0001102	MF	RNA polymerase II activating transcription factor binding
APICC_07406	GO:0001206	MF	distal enhancer DNA-binding transcription repressor activity, RNA polymerase II-specific
APICC_07406	GO:0033613	MF	activating transcription factor binding
APICC_05199	GO:0000982	MF	transcription factor activity, RNA polymerase II proximal promoter sequence-specific DNA binding
APICC_05199	GO:0001077	MF	proximal promoter DNA-binding transcription activator activity, RNA polymerase II-specific
APICC_05199	GO:0001085	MF	RNA polymerase II transcription factor binding
APICC_05199	GO:0001102	MF	RNA polymerase II activating transcription factor binding
APICC_05199	GO:0033613	MF	activating transcription factor binding
APICC_05200	GO:0000982	MF	transcription factor activity, RNA polymerase II proximal promoter sequence-specific DNA binding
APICC_05200	GO:0001077	MF	proximal promoter DNA-binding transcription activator activity, RNA polymerase II-specific
APICC_05200	GO:0001085	MF	RNA polymerase II transcription factor binding
APICC_05200	GO:0001102	MF	RNA polymerase II activating transcription factor binding
APICC_05200	GO:0033613	MF	activating transcription factor binding
APICC_08613	GO:0000982	MF	transcription factor activity, RNA polymerase II proximal promoter sequence-specific DNA binding
APICC_08613	GO:0001077	MF	proximal promoter DNA-binding transcription activator activity, RNA polymerase II-specific
APICC_08613	GO:0001085	MF	RNA polymerase II transcription factor binding
APICC_08613	GO:0001102	MF	RNA polymerase II activating transcription factor binding
APICC_08613	GO:0033613	MF	activating transcription factor binding
APICC_01822	GO:0001085	MF	RNA polymerase II transcription factor binding
APICC_10111	GO:0005086	MF	ARF guanyl-nucleotide exchange factor activity
APICC_01207	GO:0001085	MF	RNA polymerase II transcription factor binding
APICC_01820	GO:0035257	MF	nuclear hormone receptor binding
APICC_04528	GO:0015077	MF	monovalent inorganic cation transmembrane transporter activity
APICC_04528	GO:0015405	MF	P-P-bond-hydrolysis-driven transmembrane transporter activity
APICC_07211	GO:0001158	MF	enhancer sequence-specific DNA binding
APICC_07211	GO:0001205	MF	distal enhancer DNA-binding transcription activator activity, RNA polymerase II-specific
APICC_07211	GO:0001206	MF	distal enhancer DNA-binding transcription repressor activity, RNA polymerase II-specific
APICC_07212	GO:0001158	MF	enhancer sequence-specific DNA binding
APICC_07212	GO:0001205	MF	distal enhancer DNA-binding transcription activator activity, RNA polymerase II-specific
APICC_07212	GO:0001206	MF	distal enhancer DNA-binding transcription repressor activity, RNA polymerase II-specific
APICC_01809	GO:0017016	MF	Ras GTPase binding
APICC_01809	GO:0017137	MF	Rab GTPase binding
APICC_03069	GO:0005086	MF	ARF guanyl-nucleotide exchange factor activity
APICC_01810	GO:0005086	MF	ARF guanyl-nucleotide exchange factor activity
APICC_09735	GO:0015077	MF	monovalent inorganic cation transmembrane transporter activity
APICC_09735	GO:0015238	MF	drug transmembrane transporter activity
APICC_05185	GO:0017016	MF	Ras GTPase binding
APICC_05185	GO:0017160	MF	Ral GTPase binding
APICC_01786	GO:0017016	MF	Ras GTPase binding
APICC_01786	GO:0017137	MF	Rab GTPase binding
APICC_09594	GO:0015077	MF	monovalent inorganic cation transmembrane transporter activity
APICC_09978	GO:0005088	MF	Ras guanyl-nucleotide exchange factor activity
APICC_09978	GO:0005089	MF	Rho guanyl-nucleotide exchange factor activity
APICC_09978	GO:0017016	MF	Ras GTPase binding
APICC_09978	GO:0017048	MF	Rho GTPase binding
APICC_01771	GO:0015405	MF	P-P-bond-hydrolysis-driven transmembrane transporter activity
APICC_08673	GO:0015077	MF	monovalent inorganic cation transmembrane transporter activity
APICC_08677	GO:0005088	MF	Ras guanyl-nucleotide exchange factor activity
APICC_08677	GO:0005089	MF	Rho guanyl-nucleotide exchange factor activity
APICC_08677	GO:0017016	MF	Ras GTPase binding
APICC_08677	GO:0017048	MF	Rho GTPase binding
APICC_01715	GO:0000982	MF	transcription factor activity, RNA polymerase II proximal promoter sequence-specific DNA binding
APICC_01715	GO:0001077	MF	proximal promoter DNA-binding transcription activator activity, RNA polymerase II-specific
APICC_05075	GO:0005088	MF	Ras guanyl-nucleotide exchange factor activity
APICC_05075	GO:0005089	MF	Rho guanyl-nucleotide exchange factor activity
APICC_05075	GO:0017016	MF	Ras GTPase binding
APICC_05075	GO:0017048	MF	Rho GTPase binding
APICC_05064	GO:0005088	MF	Ras guanyl-nucleotide exchange factor activity
APICC_05064	GO:0005089	MF	Rho guanyl-nucleotide exchange factor activity
APICC_05064	GO:0017016	MF	Ras GTPase binding
APICC_05064	GO:0017048	MF	Rho GTPase binding
APICC_08525	GO:0017016	MF	Ras GTPase binding
APICC_08525	GO:0017137	MF	Rab GTPase binding
APICC_09945	GO:0017016	MF	Ras GTPase binding
APICC_09945	GO:0017137	MF	Rab GTPase binding
APICC_08037	GO:0015077	MF	monovalent inorganic cation transmembrane transporter activity
APICC_10069	GO:0015077	MF	monovalent inorganic cation transmembrane transporter activity
APICC_10033	GO:0015077	MF	monovalent inorganic cation transmembrane transporter activity
APICC_05065	GO:0017016	MF	Ras GTPase binding
APICC_05065	GO:0017137	MF	Rab GTPase binding
APICC_08320	GO:0000982	MF	transcription factor activity, RNA polymerase II proximal promoter sequence-specific DNA binding
APICC_08320	GO:0001077	MF	proximal promoter DNA-binding transcription activator activity, RNA polymerase II-specific
APICC_03782	GO:0000982	MF	transcription factor activity, RNA polymerase II proximal promoter sequence-specific DNA binding
APICC_03782	GO:0001077	MF	proximal promoter DNA-binding transcription activator activity, RNA polymerase II-specific
APICC_00527	GO:0017016	MF	Ras GTPase binding
APICC_00527	GO:0017137	MF	Rab GTPase binding
APICC_08807	GO:0000982	MF	transcription factor activity, RNA polymerase II proximal promoter sequence-specific DNA binding
APICC_08807	GO:0001077	MF	proximal promoter DNA-binding transcription activator activity, RNA polymerase II-specific
APICC_05059	GO:0001085	MF	RNA polymerase II transcription factor binding
APICC_05051	GO:0001085	MF	RNA polymerase II transcription factor binding
APICC_05054	GO:0000982	MF	transcription factor activity, RNA polymerase II proximal promoter sequence-specific DNA binding
APICC_05054	GO:0001077	MF	proximal promoter DNA-binding transcription activator activity, RNA polymerase II-specific
APICC_05054	GO:0001078	MF	proximal promoter DNA-binding transcription repressor activity, RNA polymerase II-specific
APICC_05054	GO:0001085	MF	RNA polymerase II transcription factor binding
APICC_05054	GO:0001158	MF	enhancer sequence-specific DNA binding
APICC_01677	GO:0017016	MF	Ras GTPase binding
APICC_05040	GO:0000982	MF	transcription factor activity, RNA polymerase II proximal promoter sequence-specific DNA binding
APICC_05040	GO:0001077	MF	proximal promoter DNA-binding transcription activator activity, RNA polymerase II-specific
APICC_05040	GO:0001085	MF	RNA polymerase II transcription factor binding
APICC_05040	GO:0001102	MF	RNA polymerase II activating transcription factor binding
APICC_05040	GO:0001158	MF	enhancer sequence-specific DNA binding
APICC_05040	GO:0033613	MF	activating transcription factor binding
APICC_04705	GO:0017016	MF	Ras GTPase binding
APICC_04705	GO:0017048	MF	Rho GTPase binding
APICC_04705	GO:0035257	MF	nuclear hormone receptor binding
APICC_04707	GO:0015405	MF	P-P-bond-hydrolysis-driven transmembrane transporter activity
APICC_01379	GO:0072509	MF	divalent inorganic cation transmembrane transporter activity
APICC_01669	GO:0035257	MF	nuclear hormone receptor binding
APICC_05038	GO:0005086	MF	ARF guanyl-nucleotide exchange factor activity
APICC_05036	GO:0015405	MF	P-P-bond-hydrolysis-driven transmembrane transporter activity
APICC_01655	GO:0017016	MF	Ras GTPase binding
APICC_01655	GO:0017048	MF	Rho GTPase binding
APICC_01655	GO:0017049	MF	GTP-Rho binding
APICC_05053	GO:0017016	MF	Ras GTPase binding
APICC_05053	GO:0017137	MF	Rab GTPase binding
APICC_01651	GO:0008536	MF	Ran GTPase binding
APICC_01651	GO:0017016	MF	Ras GTPase binding
APICC_01559	GO:0015077	MF	monovalent inorganic cation transmembrane transporter activity
APICC_05005	GO:0035257	MF	nuclear hormone receptor binding
APICC_01615	GO:0015405	MF	P-P-bond-hydrolysis-driven transmembrane transporter activity
APICC_07307	GO:0035257	MF	nuclear hormone receptor binding
APICC_04996	GO:0000982	MF	transcription factor activity, RNA polymerase II proximal promoter sequence-specific DNA binding
APICC_04996	GO:0001077	MF	proximal promoter DNA-binding transcription activator activity, RNA polymerase II-specific
APICC_08778	GO:0017016	MF	Ras GTPase binding
APICC_08786	GO:0015077	MF	monovalent inorganic cation transmembrane transporter activity
APICC_08786	GO:0015405	MF	P-P-bond-hydrolysis-driven transmembrane transporter activity
APICC_04911	GO:0005088	MF	Ras guanyl-nucleotide exchange factor activity
APICC_04911	GO:0017016	MF	Ras GTPase binding
APICC_04911	GO:0017112	MF	Rab guanyl-nucleotide exchange factor activity
APICC_04911	GO:0017137	MF	Rab GTPase binding
APICC_01542	GO:0000982	MF	transcription factor activity, RNA polymerase II proximal promoter sequence-specific DNA binding
APICC_01542	GO:0001078	MF	proximal promoter DNA-binding transcription repressor activity, RNA polymerase II-specific
APICC_01544	GO:0015077	MF	monovalent inorganic cation transmembrane transporter activity
APICC_08757	GO:0000982	MF	transcription factor activity, RNA polymerase II proximal promoter sequence-specific DNA binding
APICC_08757	GO:0001077	MF	proximal promoter DNA-binding transcription activator activity, RNA polymerase II-specific
APICC_04643	GO:0035257	MF	nuclear hormone receptor binding
APICC_04647	GO:0015077	MF	monovalent inorganic cation transmembrane transporter activity
APICC_04902	GO:0015238	MF	drug transmembrane transporter activity
APICC_07185	GO:0017016	MF	Ras GTPase binding
APICC_07185	GO:0017048	MF	Rho GTPase binding
APICC_07185	GO:0017049	MF	GTP-Rho binding
APICC_08193	GO:0017016	MF	Ras GTPase binding
APICC_08193	GO:0017137	MF	Rab GTPase binding
APICC_01595	GO:0001085	MF	RNA polymerase II transcription factor binding
APICC_01595	GO:0001102	MF	RNA polymerase II activating transcription factor binding
APICC_01595	GO:0033613	MF	activating transcription factor binding
APICC_01595	GO:0035257	MF	nuclear hormone receptor binding
APICC_08882	GO:0001205	MF	distal enhancer DNA-binding transcription activator activity, RNA polymerase II-specific
APICC_01493	GO:0005088	MF	Ras guanyl-nucleotide exchange factor activity
APICC_01493	GO:0017016	MF	Ras GTPase binding
APICC_01493	GO:0017112	MF	Rab guanyl-nucleotide exchange factor activity
APICC_01493	GO:0017137	MF	Rab GTPase binding
APICC_05079	GO:0000982	MF	transcription factor activity, RNA polymerase II proximal promoter sequence-specific DNA binding
APICC_05079	GO:0001078	MF	proximal promoter DNA-binding transcription repressor activity, RNA polymerase II-specific
APICC_05079	GO:0035257	MF	nuclear hormone receptor binding
APICC_01485	GO:0015238	MF	drug transmembrane transporter activity
APICC_10178	GO:0000982	MF	transcription factor activity, RNA polymerase II proximal promoter sequence-specific DNA binding
APICC_10178	GO:0001077	MF	proximal promoter DNA-binding transcription activator activity, RNA polymerase II-specific
APICC_10178	GO:0001078	MF	proximal promoter DNA-binding transcription repressor activity, RNA polymerase II-specific
APICC_10178	GO:0001158	MF	enhancer sequence-specific DNA binding
APICC_10178	GO:0001205	MF	distal enhancer DNA-binding transcription activator activity, RNA polymerase II-specific
APICC_04816	GO:0017016	MF	Ras GTPase binding
APICC_04816	GO:0017048	MF	Rho GTPase binding
APICC_04816	GO:0017049	MF	GTP-Rho binding
APICC_04816	GO:0035257	MF	nuclear hormone receptor binding
APICC_01473	GO:0000982	MF	transcription factor activity, RNA polymerase II proximal promoter sequence-specific DNA binding
APICC_01473	GO:0001078	MF	proximal promoter DNA-binding transcription repressor activity, RNA polymerase II-specific
APICC_04809	GO:0017016	MF	Ras GTPase binding
APICC_04809	GO:0017137	MF	Rab GTPase binding
APICC_04805	GO:0015238	MF	drug transmembrane transporter activity
APICC_01463	GO:0017016	MF	Ras GTPase binding
APICC_01463	GO:0017137	MF	Rab GTPase binding
APICC_01441	GO:0035257	MF	nuclear hormone receptor binding
APICC_06938	GO:0005088	MF	Ras guanyl-nucleotide exchange factor activity
APICC_06938	GO:0017016	MF	Ras GTPase binding
APICC_09518	GO:0005088	MF	Ras guanyl-nucleotide exchange factor activity
APICC_09518	GO:0017016	MF	Ras GTPase binding
APICC_08473	GO:0015405	MF	P-P-bond-hydrolysis-driven transmembrane transporter activity
APICC_04773	GO:0005088	MF	Ras guanyl-nucleotide exchange factor activity
APICC_04773	GO:0005089	MF	Rho guanyl-nucleotide exchange factor activity
APICC_04773	GO:0017016	MF	Ras GTPase binding
APICC_04773	GO:0017048	MF	Rho GTPase binding
APICC_04299	GO:0017016	MF	Ras GTPase binding
APICC_04299	GO:0017048	MF	Rho GTPase binding
APICC_06991	GO:0004724	MF	magnesium-dependent protein serine/threonine phosphatase activity
APICC_00531	GO:0035257	MF	nuclear hormone receptor binding
APICC_08682	GO:0001085	MF	RNA polymerase II transcription factor binding
APICC_08682	GO:0001102	MF	RNA polymerase II activating transcription factor binding
APICC_08682	GO:0001158	MF	enhancer sequence-specific DNA binding
APICC_08682	GO:0033613	MF	activating transcription factor binding
APICC_01393	GO:0017016	MF	Ras GTPase binding
APICC_01393	GO:0017137	MF	Rab GTPase binding
APICC_01394	GO:0005088	MF	Ras guanyl-nucleotide exchange factor activity
APICC_01394	GO:0017016	MF	Ras GTPase binding
APICC_01394	GO:0017112	MF	Rab guanyl-nucleotide exchange factor activity
APICC_01394	GO:0017137	MF	Rab GTPase binding
APICC_06079	GO:0008536	MF	Ran GTPase binding
APICC_06079	GO:0017016	MF	Ras GTPase binding
APICC_09794	GO:0000982	MF	transcription factor activity, RNA polymerase II proximal promoter sequence-specific DNA binding
APICC_09794	GO:0001077	MF	proximal promoter DNA-binding transcription activator activity, RNA polymerase II-specific
APICC_09794	GO:0001158	MF	enhancer sequence-specific DNA binding
APICC_09767	GO:0017016	MF	Ras GTPase binding
APICC_09767	GO:0017137	MF	Rab GTPase binding
APICC_04700	GO:0017016	MF	Ras GTPase binding
APICC_04700	GO:0017137	MF	Rab GTPase binding
APICC_08704	GO:0017016	MF	Ras GTPase binding
APICC_08704	GO:0017137	MF	Rab GTPase binding
APICC_04687	GO:0017016	MF	Ras GTPase binding
APICC_04687	GO:0017048	MF	Rho GTPase binding
APICC_01354	GO:0015405	MF	P-P-bond-hydrolysis-driven transmembrane transporter activity
APICC_01358	GO:0072509	MF	divalent inorganic cation transmembrane transporter activity
APICC_01349	GO:0033613	MF	activating transcription factor binding
APICC_01351	GO:0005088	MF	Ras guanyl-nucleotide exchange factor activity
APICC_01351	GO:0017016	MF	Ras GTPase binding
APICC_08098	GO:0000982	MF	transcription factor activity, RNA polymerase II proximal promoter sequence-specific DNA binding
APICC_08098	GO:0001077	MF	proximal promoter DNA-binding transcription activator activity, RNA polymerase II-specific
APICC_01333	GO:0001085	MF	RNA polymerase II transcription factor binding
APICC_03025	GO:0015077	MF	monovalent inorganic cation transmembrane transporter activity
APICC_09588	GO:0017016	MF	Ras GTPase binding
APICC_01323	GO:0015077	MF	monovalent inorganic cation transmembrane transporter activity
APICC_01323	GO:0015405	MF	P-P-bond-hydrolysis-driven transmembrane transporter activity
APICC_06975	GO:0015077	MF	monovalent inorganic cation transmembrane transporter activity
APICC_00946	GO:0015077	MF	monovalent inorganic cation transmembrane transporter activity
APICC_00946	GO:0015405	MF	P-P-bond-hydrolysis-driven transmembrane transporter activity
APICC_04945	GO:0015077	MF	monovalent inorganic cation transmembrane transporter activity
APICC_04946	GO:0035257	MF	nuclear hormone receptor binding
APICC_04657	GO:0000982	MF	transcription factor activity, RNA polymerase II proximal promoter sequence-specific DNA binding
APICC_04657	GO:0001077	MF	proximal promoter DNA-binding transcription activator activity, RNA polymerase II-specific
APICC_04657	GO:0001158	MF	enhancer sequence-specific DNA binding
APICC_01198	GO:0033613	MF	activating transcription factor binding
APICC_04493	GO:0001085	MF	RNA polymerase II transcription factor binding
APICC_04493	GO:0001102	MF	RNA polymerase II activating transcription factor binding
APICC_04493	GO:0033613	MF	activating transcription factor binding
APICC_05790	GO:0001158	MF	enhancer sequence-specific DNA binding
APICC_04503	GO:1904454	MF	ubiquitin-specific protease activity involved in positive regulation of ERAD pathway
APICC_01182	GO:0000982	MF	transcription factor activity, RNA polymerase II proximal promoter sequence-specific DNA binding
APICC_01182	GO:0001078	MF	proximal promoter DNA-binding transcription repressor activity, RNA polymerase II-specific
APICC_08609	GO:0015077	MF	monovalent inorganic cation transmembrane transporter activity
APICC_07083	GO:0000982	MF	transcription factor activity, RNA polymerase II proximal promoter sequence-specific DNA binding
APICC_07083	GO:0001077	MF	proximal promoter DNA-binding transcription activator activity, RNA polymerase II-specific
APICC_07083	GO:0001085	MF	RNA polymerase II transcription factor binding
APICC_07083	GO:0035257	MF	nuclear hormone receptor binding
APICC_07084	GO:0035257	MF	nuclear hormone receptor binding
APICC_01188	GO:0035257	MF	nuclear hormone receptor binding
APICC_04513	GO:0005088	MF	Ras guanyl-nucleotide exchange factor activity
APICC_04513	GO:0017016	MF	Ras GTPase binding
APICC_07687	GO:0070138	MF	ubiquitin-like protein-specific isopeptidase activity
APICC_01168	GO:0017016	MF	Ras GTPase binding
APICC_01168	GO:0017048	MF	Rho GTPase binding
APICC_04479	GO:0015405	MF	P-P-bond-hydrolysis-driven transmembrane transporter activity
APICC_09584	GO:0001085	MF	RNA polymerase II transcription factor binding
APICC_09584	GO:0001102	MF	RNA polymerase II activating transcription factor binding
APICC_09584	GO:0033613	MF	activating transcription factor binding
APICC_09667	GO:0015077	MF	monovalent inorganic cation transmembrane transporter activity
APICC_01142	GO:0017016	MF	Ras GTPase binding
APICC_01142	GO:0017137	MF	Rab GTPase binding
APICC_00888	GO:0003956	MF	NAD(P)+-protein-arginine ADP-ribosyltransferase activity
APICC_04432	GO:0001085	MF	RNA polymerase II transcription factor binding
APICC_04432	GO:0001102	MF	RNA polymerase II activating transcription factor binding
APICC_04432	GO:0001158	MF	enhancer sequence-specific DNA binding
APICC_04432	GO:0033613	MF	activating transcription factor binding
APICC_08566	GO:0015077	MF	monovalent inorganic cation transmembrane transporter activity
APICC_08380	GO:0015077	MF	monovalent inorganic cation transmembrane transporter activity
APICC_03940	GO:0015077	MF	monovalent inorganic cation transmembrane transporter activity
APICC_01086	GO:0015405	MF	P-P-bond-hydrolysis-driven transmembrane transporter activity
APICC_09664	GO:0017016	MF	Ras GTPase binding
APICC_09664	GO:0017137	MF	Rab GTPase binding
APICC_08567	GO:0001205	MF	distal enhancer DNA-binding transcription activator activity, RNA polymerase II-specific
APICC_04422	GO:0001205	MF	distal enhancer DNA-binding transcription activator activity, RNA polymerase II-specific
APICC_03950	GO:0015405	MF	P-P-bond-hydrolysis-driven transmembrane transporter activity
APICC_01076	GO:0005088	MF	Ras guanyl-nucleotide exchange factor activity
APICC_01076	GO:0017016	MF	Ras GTPase binding
APICC_01076	GO:0017112	MF	Rab guanyl-nucleotide exchange factor activity
APICC_01076	GO:0017137	MF	Rab GTPase binding
APICC_00677	GO:0017016	MF	Ras GTPase binding
APICC_00677	GO:0017137	MF	Rab GTPase binding
APICC_04414	GO:0005087	MF	Ran guanyl-nucleotide exchange factor activity
APICC_04414	GO:0005088	MF	Ras guanyl-nucleotide exchange factor activity
APICC_04414	GO:0008536	MF	Ran GTPase binding
APICC_04414	GO:0017016	MF	Ras GTPase binding
APICC_08942	GO:0005088	MF	Ras guanyl-nucleotide exchange factor activity
APICC_08942	GO:0005089	MF	Rho guanyl-nucleotide exchange factor activity
APICC_08942	GO:0017016	MF	Ras GTPase binding
APICC_08942	GO:0017048	MF	Rho GTPase binding
APICC_04394	GO:0000982	MF	transcription factor activity, RNA polymerase II proximal promoter sequence-specific DNA binding
APICC_04394	GO:0001077	MF	proximal promoter DNA-binding transcription activator activity, RNA polymerase II-specific
APICC_04394	GO:0001085	MF	RNA polymerase II transcription factor binding
APICC_04394	GO:0001102	MF	RNA polymerase II activating transcription factor binding
APICC_04394	GO:0001158	MF	enhancer sequence-specific DNA binding
APICC_04394	GO:0033613	MF	activating transcription factor binding
APICC_07478	GO:0001085	MF	RNA polymerase II transcription factor binding
APICC_08945	GO:0030306	MF	ADP-ribosylation factor binding
APICC_05437	GO:0035257	MF	nuclear hormone receptor binding
APICC_08554	GO:0000982	MF	transcription factor activity, RNA polymerase II proximal promoter sequence-specific DNA binding
APICC_08554	GO:0001078	MF	proximal promoter DNA-binding transcription repressor activity, RNA polymerase II-specific
APICC_08555	GO:0015238	MF	drug transmembrane transporter activity
APICC_09773	GO:0015238	MF	drug transmembrane transporter activity
APICC_08557	GO:0000982	MF	transcription factor activity, RNA polymerase II proximal promoter sequence-specific DNA binding
APICC_08557	GO:0001077	MF	proximal promoter DNA-binding transcription activator activity, RNA polymerase II-specific
APICC_08557	GO:0001078	MF	proximal promoter DNA-binding transcription repressor activity, RNA polymerase II-specific
APICC_08948	GO:0005088	MF	Ras guanyl-nucleotide exchange factor activity
APICC_08948	GO:0005089	MF	Rho guanyl-nucleotide exchange factor activity
APICC_08948	GO:0017016	MF	Ras GTPase binding
APICC_08948	GO:0017048	MF	Rho GTPase binding
APICC_08558	GO:0005088	MF	Ras guanyl-nucleotide exchange factor activity
APICC_08558	GO:0005089	MF	Rho guanyl-nucleotide exchange factor activity
APICC_08558	GO:0017016	MF	Ras GTPase binding
APICC_08558	GO:0017048	MF	Rho GTPase binding
APICC_04405	GO:0005088	MF	Ras guanyl-nucleotide exchange factor activity
APICC_04405	GO:0005089	MF	Rho guanyl-nucleotide exchange factor activity
APICC_04405	GO:0017016	MF	Ras GTPase binding
APICC_04405	GO:0017048	MF	Rho GTPase binding
APICC_09955	GO:0000982	MF	transcription factor activity, RNA polymerase II proximal promoter sequence-specific DNA binding
APICC_09955	GO:0001077	MF	proximal promoter DNA-binding transcription activator activity, RNA polymerase II-specific
APICC_04393	GO:0005088	MF	Ras guanyl-nucleotide exchange factor activity
APICC_04393	GO:0017016	MF	Ras GTPase binding
APICC_04393	GO:0017112	MF	Rab guanyl-nucleotide exchange factor activity
APICC_04393	GO:0017137	MF	Rab GTPase binding
APICC_08450	GO:0015405	MF	P-P-bond-hydrolysis-driven transmembrane transporter activity
APICC_04128	GO:0035257	MF	nuclear hormone receptor binding
APICC_07281	GO:0017016	MF	Ras GTPase binding
APICC_07281	GO:0017137	MF	Rab GTPase binding
APICC_08795	GO:0035257	MF	nuclear hormone receptor binding
APICC_01640	GO:0000982	MF	transcription factor activity, RNA polymerase II proximal promoter sequence-specific DNA binding
APICC_01640	GO:0001077	MF	proximal promoter DNA-binding transcription activator activity, RNA polymerase II-specific
APICC_01640	GO:0004884	MF	ecdysteroid hormone receptor activity
APICC_01640	GO:0035257	MF	nuclear hormone receptor binding
APICC_01645	GO:0001085	MF	RNA polymerase II transcription factor binding
APICC_04328	GO:0001085	MF	RNA polymerase II transcription factor binding
APICC_04328	GO:0035257	MF	nuclear hormone receptor binding
APICC_01005	GO:0004724	MF	magnesium-dependent protein serine/threonine phosphatase activity
APICC_01006	GO:0015077	MF	monovalent inorganic cation transmembrane transporter activity
APICC_06680	GO:0017016	MF	Ras GTPase binding
APICC_06680	GO:0017137	MF	Rab GTPase binding
APICC_00988	GO:0017016	MF	Ras GTPase binding
APICC_00988	GO:0017137	MF	Rab GTPase binding
APICC_04311	GO:0017016	MF	Ras GTPase binding
APICC_04311	GO:0017048	MF	Rho GTPase binding
APICC_06993	GO:0015077	MF	monovalent inorganic cation transmembrane transporter activity
APICC_07810	GO:0015077	MF	monovalent inorganic cation transmembrane transporter activity
APICC_07811	GO:0015077	MF	monovalent inorganic cation transmembrane transporter activity
APICC_08668	GO:0015077	MF	monovalent inorganic cation transmembrane transporter activity
APICC_08668	GO:0015405	MF	P-P-bond-hydrolysis-driven transmembrane transporter activity
APICC_00944	GO:0008536	MF	Ran GTPase binding
APICC_00944	GO:0017016	MF	Ras GTPase binding
APICC_03527	GO:0017016	MF	Ras GTPase binding
APICC_03527	GO:0017137	MF	Rab GTPase binding
APICC_04268	GO:0017016	MF	Ras GTPase binding
APICC_04268	GO:0017137	MF	Rab GTPase binding
APICC_04251	GO:0000982	MF	transcription factor activity, RNA polymerase II proximal promoter sequence-specific DNA binding
APICC_04251	GO:0001077	MF	proximal promoter DNA-binding transcription activator activity, RNA polymerase II-specific
APICC_04252	GO:0035257	MF	nuclear hormone receptor binding
APICC_10144	GO:0005088	MF	Ras guanyl-nucleotide exchange factor activity
APICC_10144	GO:0005089	MF	Rho guanyl-nucleotide exchange factor activity
APICC_10144	GO:0017016	MF	Ras GTPase binding
APICC_10144	GO:0017048	MF	Rho GTPase binding
APICC_06887	GO:0005088	MF	Ras guanyl-nucleotide exchange factor activity
APICC_06887	GO:0005089	MF	Rho guanyl-nucleotide exchange factor activity
APICC_06887	GO:0017016	MF	Ras GTPase binding
APICC_06887	GO:0017048	MF	Rho GTPase binding
APICC_09911	GO:0005088	MF	Ras guanyl-nucleotide exchange factor activity
APICC_09911	GO:0005089	MF	Rho guanyl-nucleotide exchange factor activity
APICC_09911	GO:0017016	MF	Ras GTPase binding
APICC_09911	GO:0017048	MF	Rho GTPase binding
APICC_04241	GO:0000982	MF	transcription factor activity, RNA polymerase II proximal promoter sequence-specific DNA binding
APICC_04241	GO:0001077	MF	proximal promoter DNA-binding transcription activator activity, RNA polymerase II-specific
APICC_04241	GO:0001085	MF	RNA polymerase II transcription factor binding
APICC_04241	GO:0001102	MF	RNA polymerase II activating transcription factor binding
APICC_04241	GO:0001158	MF	enhancer sequence-specific DNA binding
APICC_04241	GO:0033613	MF	activating transcription factor binding
APICC_04241	GO:0035257	MF	nuclear hormone receptor binding
APICC_06962	GO:0000982	MF	transcription factor activity, RNA polymerase II proximal promoter sequence-specific DNA binding
APICC_06962	GO:0001077	MF	proximal promoter DNA-binding transcription activator activity, RNA polymerase II-specific
APICC_06962	GO:0033613	MF	activating transcription factor binding
APICC_06888	GO:0000982	MF	transcription factor activity, RNA polymerase II proximal promoter sequence-specific DNA binding
APICC_06888	GO:0001077	MF	proximal promoter DNA-binding transcription activator activity, RNA polymerase II-specific
APICC_06888	GO:0033613	MF	activating transcription factor binding
APICC_06889	GO:0000982	MF	transcription factor activity, RNA polymerase II proximal promoter sequence-specific DNA binding
APICC_06889	GO:0001077	MF	proximal promoter DNA-binding transcription activator activity, RNA polymerase II-specific
APICC_06889	GO:0033613	MF	activating transcription factor binding
APICC_06963	GO:0000982	MF	transcription factor activity, RNA polymerase II proximal promoter sequence-specific DNA binding
APICC_06963	GO:0001077	MF	proximal promoter DNA-binding transcription activator activity, RNA polymerase II-specific
APICC_06963	GO:0033613	MF	activating transcription factor binding
APICC_08496	GO:0015077	MF	monovalent inorganic cation transmembrane transporter activity
APICC_08497	GO:0015077	MF	monovalent inorganic cation transmembrane transporter activity
APICC_08498	GO:0015077	MF	monovalent inorganic cation transmembrane transporter activity
APICC_09055	GO:0015077	MF	monovalent inorganic cation transmembrane transporter activity
APICC_00916	GO:0001085	MF	RNA polymerase II transcription factor binding
APICC_04233	GO:0015077	MF	monovalent inorganic cation transmembrane transporter activity
APICC_07652	GO:0017016	MF	Ras GTPase binding
APICC_07652	GO:0017137	MF	Rab GTPase binding
APICC_04235	GO:0017016	MF	Ras GTPase binding
APICC_04235	GO:0017048	MF	Rho GTPase binding
APICC_00886	GO:0005088	MF	Ras guanyl-nucleotide exchange factor activity
APICC_00886	GO:0017016	MF	Ras GTPase binding
APICC_00886	GO:0017112	MF	Rab guanyl-nucleotide exchange factor activity
APICC_00886	GO:0017137	MF	Rab GTPase binding
APICC_08801	GO:0000982	MF	transcription factor activity, RNA polymerase II proximal promoter sequence-specific DNA binding
APICC_08801	GO:0001078	MF	proximal promoter DNA-binding transcription repressor activity, RNA polymerase II-specific
APICC_05578	GO:0000982	MF	transcription factor activity, RNA polymerase II proximal promoter sequence-specific DNA binding
APICC_05578	GO:0000983	MF	transcription factor activity, RNA polymerase II core promoter sequence-specific DNA binding
APICC_05578	GO:0001078	MF	proximal promoter DNA-binding transcription repressor activity, RNA polymerase II-specific
APICC_07563	GO:0017016	MF	Ras GTPase binding
APICC_07563	GO:0017160	MF	Ral GTPase binding
APICC_00860	GO:0035257	MF	nuclear hormone receptor binding
APICC_04141	GO:0005088	MF	Ras guanyl-nucleotide exchange factor activity
APICC_04141	GO:0017016	MF	Ras GTPase binding
APICC_04141	GO:0017112	MF	Rab guanyl-nucleotide exchange factor activity
APICC_04141	GO:0017137	MF	Rab GTPase binding
APICC_08457	GO:0015077	MF	monovalent inorganic cation transmembrane transporter activity
APICC_08457	GO:0015405	MF	P-P-bond-hydrolysis-driven transmembrane transporter activity
APICC_05587	GO:0005088	MF	Ras guanyl-nucleotide exchange factor activity
APICC_05587	GO:0005089	MF	Rho guanyl-nucleotide exchange factor activity
APICC_05587	GO:0017016	MF	Ras GTPase binding
APICC_05587	GO:0017048	MF	Rho GTPase binding
APICC_05587	GO:0017112	MF	Rab guanyl-nucleotide exchange factor activity
APICC_05587	GO:0017137	MF	Rab GTPase binding
APICC_00876	GO:0035257	MF	nuclear hormone receptor binding
APICC_00838	GO:0015077	MF	monovalent inorganic cation transmembrane transporter activity
APICC_09652	GO:0015077	MF	monovalent inorganic cation transmembrane transporter activity
APICC_08378	GO:0017016	MF	Ras GTPase binding
APICC_08378	GO:0017137	MF	Rab GTPase binding
APICC_04122	GO:0017016	MF	Ras GTPase binding
APICC_04122	GO:0017137	MF	Rab GTPase binding
APICC_00814	GO:0035257	MF	nuclear hormone receptor binding
APICC_08442	GO:0017016	MF	Ras GTPase binding
APICC_08442	GO:0017048	MF	Rho GTPase binding
APICC_04102	GO:0000982	MF	transcription factor activity, RNA polymerase II proximal promoter sequence-specific DNA binding
APICC_04102	GO:0001078	MF	proximal promoter DNA-binding transcription repressor activity, RNA polymerase II-specific
APICC_06914	GO:0017016	MF	Ras GTPase binding
APICC_04112	GO:0001085	MF	RNA polymerase II transcription factor binding
APICC_04115	GO:0035257	MF	nuclear hormone receptor binding
APICC_09606	GO:0017016	MF	Ras GTPase binding
APICC_09606	GO:0017137	MF	Rab GTPase binding
APICC_06901	GO:0001158	MF	enhancer sequence-specific DNA binding
APICC_06901	GO:0003708	MF	retinoic acid receptor activity
APICC_06901	GO:0004884	MF	ecdysteroid hormone receptor activity
APICC_06901	GO:0004886	MF	9-cis retinoic acid receptor activity
APICC_06901	GO:0035257	MF	nuclear hormone receptor binding
APICC_04075	GO:0015405	MF	P-P-bond-hydrolysis-driven transmembrane transporter activity
APICC_00791	GO:0035257	MF	nuclear hormone receptor binding
APICC_04083	GO:0005088	MF	Ras guanyl-nucleotide exchange factor activity
APICC_04083	GO:0017016	MF	Ras GTPase binding
APICC_04083	GO:0017112	MF	Rab guanyl-nucleotide exchange factor activity
APICC_04083	GO:0017137	MF	Rab GTPase binding
APICC_00801	GO:0005088	MF	Ras guanyl-nucleotide exchange factor activity
APICC_00801	GO:0017016	MF	Ras GTPase binding
APICC_00801	GO:0017112	MF	Rab guanyl-nucleotide exchange factor activity
APICC_00801	GO:0017137	MF	Rab GTPase binding
APICC_00803	GO:0015077	MF	monovalent inorganic cation transmembrane transporter activity
APICC_10064	GO:0000982	MF	transcription factor activity, RNA polymerase II proximal promoter sequence-specific DNA binding
APICC_10064	GO:0001077	MF	proximal promoter DNA-binding transcription activator activity, RNA polymerase II-specific
APICC_06458	GO:0005088	MF	Ras guanyl-nucleotide exchange factor activity
APICC_06458	GO:0005089	MF	Rho guanyl-nucleotide exchange factor activity
APICC_06458	GO:0017016	MF	Ras GTPase binding
APICC_06458	GO:0017048	MF	Rho GTPase binding
APICC_04055	GO:0017016	MF	Ras GTPase binding
APICC_04055	GO:0017048	MF	Rho GTPase binding
APICC_04057	GO:0015077	MF	monovalent inorganic cation transmembrane transporter activity
APICC_04057	GO:0015405	MF	P-P-bond-hydrolysis-driven transmembrane transporter activity
APICC_09123	GO:0015077	MF	monovalent inorganic cation transmembrane transporter activity
APICC_09123	GO:0015405	MF	P-P-bond-hydrolysis-driven transmembrane transporter activity
APICC_02432	GO:0015077	MF	monovalent inorganic cation transmembrane transporter activity
APICC_02432	GO:0015405	MF	P-P-bond-hydrolysis-driven transmembrane transporter activity
APICC_06898	GO:0015077	MF	monovalent inorganic cation transmembrane transporter activity
APICC_07735	GO:0015077	MF	monovalent inorganic cation transmembrane transporter activity
APICC_07737	GO:0015077	MF	monovalent inorganic cation transmembrane transporter activity
APICC_07737	GO:0015405	MF	P-P-bond-hydrolysis-driven transmembrane transporter activity
APICC_00747	GO:0015077	MF	monovalent inorganic cation transmembrane transporter activity
APICC_00747	GO:0015405	MF	P-P-bond-hydrolysis-driven transmembrane transporter activity
APICC_09496	GO:0035257	MF	nuclear hormone receptor binding
APICC_00755	GO:0015077	MF	monovalent inorganic cation transmembrane transporter activity
APICC_00730	GO:0008536	MF	Ran GTPase binding
APICC_00730	GO:0015405	MF	P-P-bond-hydrolysis-driven transmembrane transporter activity
APICC_00730	GO:0017016	MF	Ras GTPase binding
APICC_08409	GO:0015077	MF	monovalent inorganic cation transmembrane transporter activity
APICC_06877	GO:0001085	MF	RNA polymerase II transcription factor binding
APICC_10011	GO:0000982	MF	transcription factor activity, RNA polymerase II proximal promoter sequence-specific DNA binding
APICC_10011	GO:0001077	MF	proximal promoter DNA-binding transcription activator activity, RNA polymerase II-specific
APICC_10011	GO:0035257	MF	nuclear hormone receptor binding
APICC_03988	GO:0005088	MF	Ras guanyl-nucleotide exchange factor activity
APICC_03988	GO:0017016	MF	Ras GTPase binding
APICC_03988	GO:0017112	MF	Rab guanyl-nucleotide exchange factor activity
APICC_03988	GO:0017137	MF	Rab GTPase binding
APICC_04413	GO:0015077	MF	monovalent inorganic cation transmembrane transporter activity
APICC_03989	GO:0015077	MF	monovalent inorganic cation transmembrane transporter activity
APICC_07036	GO:0015077	MF	monovalent inorganic cation transmembrane transporter activity
APICC_07141	GO:0000982	MF	transcription factor activity, RNA polymerase II proximal promoter sequence-specific DNA binding
APICC_07141	GO:0000983	MF	transcription factor activity, RNA polymerase II core promoter sequence-specific DNA binding
APICC_07141	GO:0001077	MF	proximal promoter DNA-binding transcription activator activity, RNA polymerase II-specific
APICC_07141	GO:0001078	MF	proximal promoter DNA-binding transcription repressor activity, RNA polymerase II-specific
APICC_07141	GO:0001158	MF	enhancer sequence-specific DNA binding
APICC_06830	GO:0017016	MF	Ras GTPase binding
APICC_06830	GO:0017137	MF	Rab GTPase binding
APICC_00653	GO:0072509	MF	divalent inorganic cation transmembrane transporter activity
APICC_03915	GO:0015077	MF	monovalent inorganic cation transmembrane transporter activity
APICC_03794	GO:0017016	MF	Ras GTPase binding
APICC_03794	GO:0017137	MF	Rab GTPase binding
APICC_00507	GO:0001158	MF	enhancer sequence-specific DNA binding
APICC_00631	GO:0000982	MF	transcription factor activity, RNA polymerase II proximal promoter sequence-specific DNA binding
APICC_00631	GO:0001078	MF	proximal promoter DNA-binding transcription repressor activity, RNA polymerase II-specific
APICC_03750	GO:0017016	MF	Ras GTPase binding
APICC_03750	GO:0017137	MF	Rab GTPase binding
APICC_03756	GO:0015405	MF	P-P-bond-hydrolysis-driven transmembrane transporter activity
APICC_00616	GO:0017016	MF	Ras GTPase binding
APICC_00616	GO:0017048	MF	Rho GTPase binding
APICC_03894	GO:0001085	MF	RNA polymerase II transcription factor binding
APICC_03894	GO:0035257	MF	nuclear hormone receptor binding
APICC_03896	GO:0001205	MF	distal enhancer DNA-binding transcription activator activity, RNA polymerase II-specific
APICC_03896	GO:0033613	MF	activating transcription factor binding
APICC_09862	GO:0005088	MF	Ras guanyl-nucleotide exchange factor activity
APICC_09862	GO:0017016	MF	Ras GTPase binding
APICC_09862	GO:0017112	MF	Rab guanyl-nucleotide exchange factor activity
APICC_09862	GO:0017137	MF	Rab GTPase binding
APICC_03811	GO:0015405	MF	P-P-bond-hydrolysis-driven transmembrane transporter activity
APICC_03820	GO:0035257	MF	nuclear hormone receptor binding
APICC_03824	GO:0000982	MF	transcription factor activity, RNA polymerase II proximal promoter sequence-specific DNA binding
APICC_03824	GO:0001077	MF	proximal promoter DNA-binding transcription activator activity, RNA polymerase II-specific
APICC_03829	GO:0000982	MF	transcription factor activity, RNA polymerase II proximal promoter sequence-specific DNA binding
APICC_03829	GO:0001078	MF	proximal promoter DNA-binding transcription repressor activity, RNA polymerase II-specific
APICC_00566	GO:0001085	MF	RNA polymerase II transcription factor binding
APICC_00567	GO:0000982	MF	transcription factor activity, RNA polymerase II proximal promoter sequence-specific DNA binding
APICC_00567	GO:0001077	MF	proximal promoter DNA-binding transcription activator activity, RNA polymerase II-specific
APICC_00567	GO:0001085	MF	RNA polymerase II transcription factor binding
APICC_00567	GO:0001158	MF	enhancer sequence-specific DNA binding
APICC_00569	GO:0072509	MF	divalent inorganic cation transmembrane transporter activity
APICC_07941	GO:0000982	MF	transcription factor activity, RNA polymerase II proximal promoter sequence-specific DNA binding
APICC_07941	GO:0001077	MF	proximal promoter DNA-binding transcription activator activity, RNA polymerase II-specific
APICC_03840	GO:0017016	MF	Ras GTPase binding
APICC_03840	GO:0017137	MF	Rab GTPase binding
APICC_00573	GO:0030306	MF	ADP-ribosylation factor binding
APICC_00577	GO:0000982	MF	transcription factor activity, RNA polymerase II proximal promoter sequence-specific DNA binding
APICC_00577	GO:0001077	MF	proximal promoter DNA-binding transcription activator activity, RNA polymerase II-specific
APICC_00577	GO:0001078	MF	proximal promoter DNA-binding transcription repressor activity, RNA polymerase II-specific
APICC_03845	GO:0015405	MF	P-P-bond-hydrolysis-driven transmembrane transporter activity
APICC_06783	GO:0005088	MF	Ras guanyl-nucleotide exchange factor activity
APICC_06783	GO:0005089	MF	Rho guanyl-nucleotide exchange factor activity
APICC_06783	GO:0017016	MF	Ras GTPase binding
APICC_06783	GO:0017048	MF	Rho GTPase binding
APICC_00547	GO:0015077	MF	monovalent inorganic cation transmembrane transporter activity
APICC_00551	GO:0035257	MF	nuclear hormone receptor binding
APICC_10022	GO:0015077	MF	monovalent inorganic cation transmembrane transporter activity
APICC_03789	GO:0017016	MF	Ras GTPase binding
APICC_03789	GO:0017137	MF	Rab GTPase binding
APICC_00533	GO:0001085	MF	RNA polymerase II transcription factor binding
APICC_00533	GO:0001102	MF	RNA polymerase II activating transcription factor binding
APICC_00533	GO:0033613	MF	activating transcription factor binding
APICC_06867	GO:0017016	MF	Ras GTPase binding
APICC_06867	GO:0017048	MF	Rho GTPase binding
APICC_00490	GO:0017016	MF	Ras GTPase binding
APICC_00490	GO:0017137	MF	Rab GTPase binding
APICC_00491	GO:0000982	MF	transcription factor activity, RNA polymerase II proximal promoter sequence-specific DNA binding
APICC_00491	GO:0001077	MF	proximal promoter DNA-binding transcription activator activity, RNA polymerase II-specific
APICC_03730	GO:0015077	MF	monovalent inorganic cation transmembrane transporter activity
APICC_10029	GO:0001085	MF	RNA polymerase II transcription factor binding
APICC_00479	GO:0015077	MF	monovalent inorganic cation transmembrane transporter activity
APICC_00445	GO:0017016	MF	Ras GTPase binding
APICC_00445	GO:0017137	MF	Rab GTPase binding
APICC_08290	GO:0017016	MF	Ras GTPase binding
APICC_08290	GO:0017048	MF	Rho GTPase binding
APICC_00453	GO:0017016	MF	Ras GTPase binding
APICC_00453	GO:0017048	MF	Rho GTPase binding
APICC_00454	GO:0000982	MF	transcription factor activity, RNA polymerase II proximal promoter sequence-specific DNA binding
APICC_00454	GO:0001078	MF	proximal promoter DNA-binding transcription repressor activity, RNA polymerase II-specific
APICC_03686	GO:0015077	MF	monovalent inorganic cation transmembrane transporter activity
APICC_03686	GO:0015405	MF	P-P-bond-hydrolysis-driven transmembrane transporter activity
APICC_07530	GO:0017016	MF	Ras GTPase binding
APICC_07530	GO:0017137	MF	Rab GTPase binding
APICC_06730	GO:0017016	MF	Ras GTPase binding
APICC_06730	GO:0017137	MF	Rab GTPase binding
APICC_07531	GO:0017016	MF	Ras GTPase binding
APICC_07531	GO:0017137	MF	Rab GTPase binding
APICC_06731	GO:0000982	MF	transcription factor activity, RNA polymerase II proximal promoter sequence-specific DNA binding
APICC_06731	GO:0000983	MF	transcription factor activity, RNA polymerase II core promoter sequence-specific DNA binding
APICC_06731	GO:0001075	MF	transcription factor activity, RNA polymerase II core promoter sequence-specific binding involved in preinitiation complex assembly
APICC_06731	GO:0001077	MF	proximal promoter DNA-binding transcription activator activity, RNA polymerase II-specific
APICC_06731	GO:0001085	MF	RNA polymerase II transcription factor binding
APICC_00460	GO:0015077	MF	monovalent inorganic cation transmembrane transporter activity
APICC_00460	GO:0015405	MF	P-P-bond-hydrolysis-driven transmembrane transporter activity
APICC_00462	GO:0035257	MF	nuclear hormone receptor binding
APICC_05531	GO:0001158	MF	enhancer sequence-specific DNA binding
APICC_05531	GO:0035257	MF	nuclear hormone receptor binding
APICC_00466	GO:0015077	MF	monovalent inorganic cation transmembrane transporter activity
APICC_05533	GO:0015238	MF	drug transmembrane transporter activity
APICC_02081	GO:0017016	MF	Ras GTPase binding
APICC_02081	GO:0017048	MF	Rho GTPase binding
APICC_09696	GO:0000982	MF	transcription factor activity, RNA polymerase II proximal promoter sequence-specific DNA binding
APICC_09696	GO:0001078	MF	proximal promoter DNA-binding transcription repressor activity, RNA polymerase II-specific
APICC_09696	GO:0001205	MF	distal enhancer DNA-binding transcription activator activity, RNA polymerase II-specific
APICC_10105	GO:0035257	MF	nuclear hormone receptor binding
APICC_08285	GO:0035257	MF	nuclear hormone receptor binding
APICC_08286	GO:0000982	MF	transcription factor activity, RNA polymerase II proximal promoter sequence-specific DNA binding
APICC_08286	GO:0001078	MF	proximal promoter DNA-binding transcription repressor activity, RNA polymerase II-specific
APICC_08286	GO:0001158	MF	enhancer sequence-specific DNA binding
APICC_07713	GO:0001158	MF	enhancer sequence-specific DNA binding
APICC_07714	GO:0033613	MF	activating transcription factor binding
APICC_07716	GO:0008536	MF	Ran GTPase binding
APICC_07716	GO:0017016	MF	Ras GTPase binding
APICC_07718	GO:0000982	MF	transcription factor activity, RNA polymerase II proximal promoter sequence-specific DNA binding
APICC_07718	GO:0001077	MF	proximal promoter DNA-binding transcription activator activity, RNA polymerase II-specific
APICC_07718	GO:0001158	MF	enhancer sequence-specific DNA binding
APICC_03653	GO:0015077	MF	monovalent inorganic cation transmembrane transporter activity
APICC_03653	GO:0015405	MF	P-P-bond-hydrolysis-driven transmembrane transporter activity
APICC_00425	GO:0000982	MF	transcription factor activity, RNA polymerase II proximal promoter sequence-specific DNA binding
APICC_00425	GO:0001077	MF	proximal promoter DNA-binding transcription activator activity, RNA polymerase II-specific
APICC_03658	GO:0035257	MF	nuclear hormone receptor binding
APICC_00436	GO:0001085	MF	RNA polymerase II transcription factor binding
APICC_09111	GO:0072509	MF	divalent inorganic cation transmembrane transporter activity
APICC_07722	GO:0000983	MF	transcription factor activity, RNA polymerase II core promoter sequence-specific DNA binding
APICC_07722	GO:0001085	MF	RNA polymerase II transcription factor binding
APICC_07722	GO:0001158	MF	enhancer sequence-specific DNA binding
APICC_07722	GO:0033613	MF	activating transcription factor binding
APICC_07723	GO:0001085	MF	RNA polymerase II transcription factor binding
APICC_02412	GO:0000982	MF	transcription factor activity, RNA polymerase II proximal promoter sequence-specific DNA binding
APICC_02412	GO:0001077	MF	proximal promoter DNA-binding transcription activator activity, RNA polymerase II-specific
APICC_02412	GO:0001085	MF	RNA polymerase II transcription factor binding
APICC_02412	GO:0001158	MF	enhancer sequence-specific DNA binding
APICC_02412	GO:0033613	MF	activating transcription factor binding
APICC_07724	GO:0000982	MF	transcription factor activity, RNA polymerase II proximal promoter sequence-specific DNA binding
APICC_07724	GO:0001077	MF	proximal promoter DNA-binding transcription activator activity, RNA polymerase II-specific
APICC_07724	GO:0001085	MF	RNA polymerase II transcription factor binding
APICC_07724	GO:0001158	MF	enhancer sequence-specific DNA binding
APICC_07724	GO:0033613	MF	activating transcription factor binding
APICC_00438	GO:0015405	MF	P-P-bond-hydrolysis-driven transmembrane transporter activity
APICC_08123	GO:0017016	MF	Ras GTPase binding
APICC_08123	GO:0017137	MF	Rab GTPase binding
APICC_03619	GO:0005088	MF	Ras guanyl-nucleotide exchange factor activity
APICC_03619	GO:0005089	MF	Rho guanyl-nucleotide exchange factor activity
APICC_03619	GO:0017016	MF	Ras GTPase binding
APICC_03619	GO:0017048	MF	Rho GTPase binding
APICC_00389	GO:0035257	MF	nuclear hormone receptor binding
APICC_06060	GO:0015077	MF	monovalent inorganic cation transmembrane transporter activity
APICC_03623	GO:0036263	MF	L-DOPA monooxygenase activity
APICC_03623	GO:0036264	MF	dopamine monooxygenase activity
APICC_09483	GO:0035257	MF	nuclear hormone receptor binding
APICC_09231	GO:0015077	MF	monovalent inorganic cation transmembrane transporter activity
APICC_08281	GO:0015077	MF	monovalent inorganic cation transmembrane transporter activity
APICC_07844	GO:0015077	MF	monovalent inorganic cation transmembrane transporter activity
APICC_00392	GO:0015077	MF	monovalent inorganic cation transmembrane transporter activity
APICC_00397	GO:0000982	MF	transcription factor activity, RNA polymerase II proximal promoter sequence-specific DNA binding
APICC_00397	GO:0001077	MF	proximal promoter DNA-binding transcription activator activity, RNA polymerase II-specific
APICC_00398	GO:0015405	MF	P-P-bond-hydrolysis-driven transmembrane transporter activity
APICC_00400	GO:0035257	MF	nuclear hormone receptor binding
APICC_03634	GO:0001085	MF	RNA polymerase II transcription factor binding
APICC_00401	GO:0035257	MF	nuclear hormone receptor binding
APICC_08283	GO:0015077	MF	monovalent inorganic cation transmembrane transporter activity
APICC_08283	GO:0072509	MF	divalent inorganic cation transmembrane transporter activity
APICC_00381	GO:0033613	MF	activating transcription factor binding
APICC_06701	GO:0008891	MF	glycolate oxidase activity
APICC_06701	GO:0052853	MF	long-chain-(S)-2-hydroxy-long-chain-acid oxidase activity
APICC_03508	GO:0017016	MF	Ras GTPase binding
APICC_03508	GO:0017137	MF	Rab GTPase binding
APICC_00315	GO:0015077	MF	monovalent inorganic cation transmembrane transporter activity
APICC_00315	GO:0015405	MF	P-P-bond-hydrolysis-driven transmembrane transporter activity
APICC_03512	GO:0000982	MF	transcription factor activity, RNA polymerase II proximal promoter sequence-specific DNA binding
APICC_03512	GO:0001077	MF	proximal promoter DNA-binding transcription activator activity, RNA polymerase II-specific
APICC_06702	GO:0000982	MF	transcription factor activity, RNA polymerase II proximal promoter sequence-specific DNA binding
APICC_06702	GO:0001077	MF	proximal promoter DNA-binding transcription activator activity, RNA polymerase II-specific
APICC_06660	GO:0000982	MF	transcription factor activity, RNA polymerase II proximal promoter sequence-specific DNA binding
APICC_06660	GO:0001077	MF	proximal promoter DNA-binding transcription activator activity, RNA polymerase II-specific
APICC_03575	GO:0005088	MF	Ras guanyl-nucleotide exchange factor activity
APICC_03575	GO:0017016	MF	Ras GTPase binding
APICC_03578	GO:0045153	MF	electron transporter, transferring electrons within CoQH2-cytochrome c reductase complex activity
APICC_00344	GO:0017016	MF	Ras GTPase binding
APICC_00344	GO:0017137	MF	Rab GTPase binding
APICC_00345	GO:0005088	MF	Ras guanyl-nucleotide exchange factor activity
APICC_00345	GO:0017016	MF	Ras GTPase binding
APICC_00345	GO:0017112	MF	Rab guanyl-nucleotide exchange factor activity
APICC_00345	GO:0017137	MF	Rab GTPase binding
APICC_03558	GO:0072509	MF	divalent inorganic cation transmembrane transporter activity
APICC_02427	GO:0035257	MF	nuclear hormone receptor binding
APICC_09118	GO:0000982	MF	transcription factor activity, RNA polymerase II proximal promoter sequence-specific DNA binding
APICC_09118	GO:0001077	MF	proximal promoter DNA-binding transcription activator activity, RNA polymerase II-specific
APICC_03562	GO:0017016	MF	Ras GTPase binding
APICC_03562	GO:0017137	MF	Rab GTPase binding
APICC_00352	GO:0015238	MF	drug transmembrane transporter activity
APICC_00332	GO:0035257	MF	nuclear hormone receptor binding
APICC_09761	GO:0000982	MF	transcription factor activity, RNA polymerase II proximal promoter sequence-specific DNA binding
APICC_09761	GO:0001077	MF	proximal promoter DNA-binding transcription activator activity, RNA polymerase II-specific
APICC_09761	GO:0001078	MF	proximal promoter DNA-binding transcription repressor activity, RNA polymerase II-specific
APICC_03530	GO:0015077	MF	monovalent inorganic cation transmembrane transporter activity
APICC_03520	GO:0000982	MF	transcription factor activity, RNA polymerase II proximal promoter sequence-specific DNA binding
APICC_03520	GO:0001077	MF	proximal promoter DNA-binding transcription activator activity, RNA polymerase II-specific
APICC_03520	GO:0001158	MF	enhancer sequence-specific DNA binding
APICC_03503	GO:0008536	MF	Ran GTPase binding
APICC_03503	GO:0017016	MF	Ras GTPase binding
APICC_03507	GO:0000982	MF	transcription factor activity, RNA polymerase II proximal promoter sequence-specific DNA binding
APICC_03507	GO:0001077	MF	proximal promoter DNA-binding transcription activator activity, RNA polymerase II-specific
APICC_03507	GO:0001085	MF	RNA polymerase II transcription factor binding
APICC_03507	GO:0033613	MF	activating transcription factor binding
APICC_03516	GO:0003956	MF	NAD(P)+-protein-arginine ADP-ribosyltransferase activity
APICC_03516	GO:0005086	MF	ARF guanyl-nucleotide exchange factor activity
APICC_00319	GO:0001085	MF	RNA polymerase II transcription factor binding
APICC_00319	GO:0001102	MF	RNA polymerase II activating transcription factor binding
APICC_00319	GO:0033613	MF	activating transcription factor binding
APICC_08257	GO:0035257	MF	nuclear hormone receptor binding
APICC_06684	GO:0005086	MF	ARF guanyl-nucleotide exchange factor activity
APICC_03570	GO:0005088	MF	Ras guanyl-nucleotide exchange factor activity
APICC_03570	GO:0017016	MF	Ras GTPase binding
APICC_03570	GO:0017034	MF	Rap guanyl-nucleotide exchange factor activity
APICC_08259	GO:0005088	MF	Ras guanyl-nucleotide exchange factor activity
APICC_08259	GO:0005089	MF	Rho guanyl-nucleotide exchange factor activity
APICC_08259	GO:0017016	MF	Ras GTPase binding
APICC_08259	GO:0017048	MF	Rho GTPase binding
APICC_08259	GO:0017160	MF	Ral GTPase binding
APICC_00302	GO:0005088	MF	Ras guanyl-nucleotide exchange factor activity
APICC_00302	GO:0017016	MF	Ras GTPase binding
APICC_00303	GO:0000982	MF	transcription factor activity, RNA polymerase II proximal promoter sequence-specific DNA binding
APICC_00303	GO:0001077	MF	proximal promoter DNA-binding transcription activator activity, RNA polymerase II-specific
APICC_00303	GO:0001085	MF	RNA polymerase II transcription factor binding
APICC_06657	GO:0035257	MF	nuclear hormone receptor binding
APICC_00295	GO:0015077	MF	monovalent inorganic cation transmembrane transporter activity
APICC_06688	GO:0017016	MF	Ras GTPase binding
APICC_06688	GO:0017048	MF	Rho GTPase binding
APICC_06689	GO:0000982	MF	transcription factor activity, RNA polymerase II proximal promoter sequence-specific DNA binding
APICC_06689	GO:0001078	MF	proximal promoter DNA-binding transcription repressor activity, RNA polymerase II-specific
APICC_00266	GO:0015077	MF	monovalent inorganic cation transmembrane transporter activity
APICC_03445	GO:0015077	MF	monovalent inorganic cation transmembrane transporter activity
APICC_00270	GO:0015077	MF	monovalent inorganic cation transmembrane transporter activity
APICC_00270	GO:0015238	MF	drug transmembrane transporter activity
APICC_06645	GO:0015077	MF	monovalent inorganic cation transmembrane transporter activity
APICC_06645	GO:0015238	MF	drug transmembrane transporter activity
APICC_03451	GO:0015405	MF	P-P-bond-hydrolysis-driven transmembrane transporter activity
APICC_08221	GO:0001158	MF	enhancer sequence-specific DNA binding
APICC_07053	GO:0017016	MF	Ras GTPase binding
APICC_07053	GO:0017137	MF	Rab GTPase binding
APICC_07053	GO:0030306	MF	ADP-ribosylation factor binding
APICC_00217	GO:0017016	MF	Ras GTPase binding
APICC_00217	GO:0017137	MF	Rab GTPase binding
APICC_00217	GO:0030306	MF	ADP-ribosylation factor binding
APICC_00219	GO:0017016	MF	Ras GTPase binding
APICC_00219	GO:0017137	MF	Rab GTPase binding
APICC_08577	GO:0017016	MF	Ras GTPase binding
APICC_08577	GO:0017137	MF	Rab GTPase binding
APICC_03405	GO:0017016	MF	Ras GTPase binding
APICC_03405	GO:0017160	MF	Ral GTPase binding
APICC_09937	GO:0000982	MF	transcription factor activity, RNA polymerase II proximal promoter sequence-specific DNA binding
APICC_09937	GO:0001077	MF	proximal promoter DNA-binding transcription activator activity, RNA polymerase II-specific
APICC_07058	GO:0017016	MF	Ras GTPase binding
APICC_07058	GO:0017137	MF	Rab GTPase binding
APICC_03414	GO:0000982	MF	transcription factor activity, RNA polymerase II proximal promoter sequence-specific DNA binding
APICC_03414	GO:0001077	MF	proximal promoter DNA-binding transcription activator activity, RNA polymerase II-specific
APICC_03414	GO:0001158	MF	enhancer sequence-specific DNA binding
APICC_03414	GO:0001205	MF	distal enhancer DNA-binding transcription activator activity, RNA polymerase II-specific
APICC_00240	GO:0001085	MF	RNA polymerase II transcription factor binding
APICC_00240	GO:0001158	MF	enhancer sequence-specific DNA binding
APICC_00240	GO:0001205	MF	distal enhancer DNA-binding transcription activator activity, RNA polymerase II-specific
APICC_00240	GO:0035257	MF	nuclear hormone receptor binding
APICC_01129	GO:0001085	MF	RNA polymerase II transcription factor binding
APICC_01129	GO:0001158	MF	enhancer sequence-specific DNA binding
APICC_01129	GO:0001205	MF	distal enhancer DNA-binding transcription activator activity, RNA polymerase II-specific
APICC_01129	GO:0035257	MF	nuclear hormone receptor binding
APICC_07063	GO:0001085	MF	RNA polymerase II transcription factor binding
APICC_07063	GO:0001158	MF	enhancer sequence-specific DNA binding
APICC_07063	GO:0001205	MF	distal enhancer DNA-binding transcription activator activity, RNA polymerase II-specific
APICC_07063	GO:0035257	MF	nuclear hormone receptor binding
APICC_06640	GO:0017016	MF	Ras GTPase binding
APICC_06640	GO:0017137	MF	Rab GTPase binding
APICC_09479	GO:0015405	MF	P-P-bond-hydrolysis-driven transmembrane transporter activity
APICC_06761	GO:0015077	MF	monovalent inorganic cation transmembrane transporter activity
APICC_06630	GO:0015077	MF	monovalent inorganic cation transmembrane transporter activity
APICC_00208	GO:0017016	MF	Ras GTPase binding
APICC_00208	GO:0017160	MF	Ral GTPase binding
APICC_03390	GO:0005088	MF	Ras guanyl-nucleotide exchange factor activity
APICC_03390	GO:0005089	MF	Rho guanyl-nucleotide exchange factor activity
APICC_03390	GO:0017016	MF	Ras GTPase binding
APICC_03390	GO:0017048	MF	Rho GTPase binding
APICC_03390	GO:0017049	MF	GTP-Rho binding
APICC_08317	GO:0000982	MF	transcription factor activity, RNA polymerase II proximal promoter sequence-specific DNA binding
APICC_08317	GO:0000983	MF	transcription factor activity, RNA polymerase II core promoter sequence-specific DNA binding
APICC_08317	GO:0001077	MF	proximal promoter DNA-binding transcription activator activity, RNA polymerase II-specific
APICC_08317	GO:0001085	MF	RNA polymerase II transcription factor binding
APICC_08317	GO:0001102	MF	RNA polymerase II activating transcription factor binding
APICC_08317	GO:0033613	MF	activating transcription factor binding
APICC_08317	GO:0035257	MF	nuclear hormone receptor binding
APICC_08218	GO:0033613	MF	activating transcription factor binding
APICC_06632	GO:0015077	MF	monovalent inorganic cation transmembrane transporter activity
APICC_03958	GO:0033613	MF	activating transcription factor binding
APICC_09208	GO:0035257	MF	nuclear hormone receptor binding
APICC_09947	GO:0000983	MF	transcription factor activity, RNA polymerase II core promoter sequence-specific DNA binding
APICC_06624	GO:0015077	MF	monovalent inorganic cation transmembrane transporter activity
APICC_06627	GO:0015077	MF	monovalent inorganic cation transmembrane transporter activity
APICC_03376	GO:0001085	MF	RNA polymerase II transcription factor binding
APICC_03376	GO:0001102	MF	RNA polymerase II activating transcription factor binding
APICC_03376	GO:0033613	MF	activating transcription factor binding
APICC_06041	GO:0008536	MF	Ran GTPase binding
APICC_06041	GO:0017016	MF	Ras GTPase binding
APICC_00199	GO:0035257	MF	nuclear hormone receptor binding
APICC_00165	GO:0000982	MF	transcription factor activity, RNA polymerase II proximal promoter sequence-specific DNA binding
APICC_00165	GO:0001077	MF	proximal promoter DNA-binding transcription activator activity, RNA polymerase II-specific
APICC_03346	GO:0015077	MF	monovalent inorganic cation transmembrane transporter activity
APICC_00179	GO:0035257	MF	nuclear hormone receptor binding
APICC_09185	GO:0000982	MF	transcription factor activity, RNA polymerase II proximal promoter sequence-specific DNA binding
APICC_09185	GO:0001078	MF	proximal promoter DNA-binding transcription repressor activity, RNA polymerase II-specific
APICC_09788	GO:0015238	MF	drug transmembrane transporter activity
APICC_00145	GO:0015077	MF	monovalent inorganic cation transmembrane transporter activity
APICC_00145	GO:0015405	MF	P-P-bond-hydrolysis-driven transmembrane transporter activity
APICC_03316	GO:0015238	MF	drug transmembrane transporter activity
APICC_03317	GO:0000982	MF	transcription factor activity, RNA polymerase II proximal promoter sequence-specific DNA binding
APICC_03317	GO:0001077	MF	proximal promoter DNA-binding transcription activator activity, RNA polymerase II-specific
APICC_03317	GO:0035257	MF	nuclear hormone receptor binding
APICC_03324	GO:0015077	MF	monovalent inorganic cation transmembrane transporter activity
APICC_00162	GO:0015405	MF	P-P-bond-hydrolysis-driven transmembrane transporter activity
APICC_07800	GO:0033613	MF	activating transcription factor binding
APICC_03299	GO:0017016	MF	Ras GTPase binding
APICC_03299	GO:0017137	MF	Rab GTPase binding
APICC_08595	GO:0000982	MF	transcription factor activity, RNA polymerase II proximal promoter sequence-specific DNA binding
APICC_08595	GO:0001078	MF	proximal promoter DNA-binding transcription repressor activity, RNA polymerase II-specific
APICC_06522	GO:0000982	MF	transcription factor activity, RNA polymerase II proximal promoter sequence-specific DNA binding
APICC_06522	GO:0001078	MF	proximal promoter DNA-binding transcription repressor activity, RNA polymerase II-specific
APICC_09464	GO:0000982	MF	transcription factor activity, RNA polymerase II proximal promoter sequence-specific DNA binding
APICC_09464	GO:0001077	MF	proximal promoter DNA-binding transcription activator activity, RNA polymerase II-specific
APICC_06525	GO:0000982	MF	transcription factor activity, RNA polymerase II proximal promoter sequence-specific DNA binding
APICC_06525	GO:0001077	MF	proximal promoter DNA-binding transcription activator activity, RNA polymerase II-specific
APICC_06525	GO:0001078	MF	proximal promoter DNA-binding transcription repressor activity, RNA polymerase II-specific
APICC_06525	GO:0035257	MF	nuclear hormone receptor binding
APICC_09465	GO:0000982	MF	transcription factor activity, RNA polymerase II proximal promoter sequence-specific DNA binding
APICC_09465	GO:0001078	MF	proximal promoter DNA-binding transcription repressor activity, RNA polymerase II-specific
APICC_07546	GO:0017016	MF	Ras GTPase binding
APICC_07546	GO:0017048	MF	Rho GTPase binding
APICC_06531	GO:0035257	MF	nuclear hormone receptor binding
APICC_02102	GO:0017016	MF	Ras GTPase binding
APICC_02102	GO:0017160	MF	Ral GTPase binding
APICC_03097	GO:0000982	MF	transcription factor activity, RNA polymerase II proximal promoter sequence-specific DNA binding
APICC_03097	GO:0000983	MF	transcription factor activity, RNA polymerase II core promoter sequence-specific DNA binding
APICC_03097	GO:0001077	MF	proximal promoter DNA-binding transcription activator activity, RNA polymerase II-specific
APICC_07233	GO:0000982	MF	transcription factor activity, RNA polymerase II proximal promoter sequence-specific DNA binding
APICC_07233	GO:0000983	MF	transcription factor activity, RNA polymerase II core promoter sequence-specific DNA binding
APICC_07233	GO:0001077	MF	proximal promoter DNA-binding transcription activator activity, RNA polymerase II-specific
APICC_06508	GO:0001158	MF	enhancer sequence-specific DNA binding
APICC_06275	GO:0035257	MF	nuclear hormone receptor binding
APICC_06277	GO:0000982	MF	transcription factor activity, RNA polymerase II proximal promoter sequence-specific DNA binding
APICC_06277	GO:0001077	MF	proximal promoter DNA-binding transcription activator activity, RNA polymerase II-specific
APICC_06277	GO:0001158	MF	enhancer sequence-specific DNA binding
APICC_09343	GO:0001085	MF	RNA polymerase II transcription factor binding
APICC_03848	GO:0017016	MF	Ras GTPase binding
APICC_03848	GO:0017048	MF	Rho GTPase binding
APICC_01011	GO:0000982	MF	transcription factor activity, RNA polymerase II proximal promoter sequence-specific DNA binding
APICC_01011	GO:0001077	MF	proximal promoter DNA-binding transcription activator activity, RNA polymerase II-specific
APICC_10010	GO:0015077	MF	monovalent inorganic cation transmembrane transporter activity
APICC_01858	GO:0005088	MF	Ras guanyl-nucleotide exchange factor activity
APICC_01858	GO:0017016	MF	Ras GTPase binding
APICC_01858	GO:0017112	MF	Rab guanyl-nucleotide exchange factor activity
APICC_01858	GO:0017137	MF	Rab GTPase binding
APICC_09402	GO:0017016	MF	Ras GTPase binding
APICC_09402	GO:0017048	MF	Rho GTPase binding
APICC_05265	GO:0015077	MF	monovalent inorganic cation transmembrane transporter activity
APICC_02998	GO:0015238	MF	drug transmembrane transporter activity
APICC_03000	GO:0017016	MF	Ras GTPase binding
APICC_03000	GO:0017137	MF	Rab GTPase binding
APICC_07428	GO:0017016	MF	Ras GTPase binding
APICC_07428	GO:0017137	MF	Rab GTPase binding
APICC_06442	GO:0015077	MF	monovalent inorganic cation transmembrane transporter activity
APICC_06442	GO:0015405	MF	P-P-bond-hydrolysis-driven transmembrane transporter activity
APICC_03015	GO:0015238	MF	drug transmembrane transporter activity
APICC_03015	GO:0015405	MF	P-P-bond-hydrolysis-driven transmembrane transporter activity
APICC_03015	GO:0017016	MF	Ras GTPase binding
APICC_03015	GO:0017048	MF	Rho GTPase binding
APICC_03015	GO:0017160	MF	Ral GTPase binding
APICC_02977	GO:0000982	MF	transcription factor activity, RNA polymerase II proximal promoter sequence-specific DNA binding
APICC_02977	GO:0001077	MF	proximal promoter DNA-binding transcription activator activity, RNA polymerase II-specific
APICC_02977	GO:0001158	MF	enhancer sequence-specific DNA binding
APICC_02927	GO:0015405	MF	P-P-bond-hydrolysis-driven transmembrane transporter activity
APICC_10163	GO:0017016	MF	Ras GTPase binding
APICC_10163	GO:0017137	MF	Rab GTPase binding
APICC_05149	GO:0000982	MF	transcription factor activity, RNA polymerase II proximal promoter sequence-specific DNA binding
APICC_05149	GO:0001077	MF	proximal promoter DNA-binding transcription activator activity, RNA polymerase II-specific
APICC_02936	GO:0001085	MF	RNA polymerase II transcription factor binding
APICC_02936	GO:0001102	MF	RNA polymerase II activating transcription factor binding
APICC_02936	GO:0001158	MF	enhancer sequence-specific DNA binding
APICC_02936	GO:0033613	MF	activating transcription factor binding
APICC_10162	GO:0000982	MF	transcription factor activity, RNA polymerase II proximal promoter sequence-specific DNA binding
APICC_10162	GO:0000983	MF	transcription factor activity, RNA polymerase II core promoter sequence-specific DNA binding
APICC_10162	GO:0001075	MF	transcription factor activity, RNA polymerase II core promoter sequence-specific binding involved in preinitiation complex assembly
APICC_10162	GO:0001078	MF	proximal promoter DNA-binding transcription repressor activity, RNA polymerase II-specific
APICC_02942	GO:0015405	MF	P-P-bond-hydrolysis-driven transmembrane transporter activity
APICC_05159	GO:0017016	MF	Ras GTPase binding
APICC_05159	GO:0017137	MF	Rab GTPase binding
APICC_05160	GO:0004012	MF	phospholipid-translocating ATPase activity
APICC_06406	GO:0015077	MF	monovalent inorganic cation transmembrane transporter activity
APICC_05166	GO:0017016	MF	Ras GTPase binding
APICC_05166	GO:0017048	MF	Rho GTPase binding
APICC_05168	GO:0000982	MF	transcription factor activity, RNA polymerase II proximal promoter sequence-specific DNA binding
APICC_05168	GO:0001077	MF	proximal promoter DNA-binding transcription activator activity, RNA polymerase II-specific
APICC_01804	GO:0015077	MF	monovalent inorganic cation transmembrane transporter activity
APICC_05172	GO:0015077	MF	monovalent inorganic cation transmembrane transporter activity
APICC_05172	GO:0015405	MF	P-P-bond-hydrolysis-driven transmembrane transporter activity
APICC_07366	GO:0015405	MF	P-P-bond-hydrolysis-driven transmembrane transporter activity
APICC_02968	GO:0015405	MF	P-P-bond-hydrolysis-driven transmembrane transporter activity
APICC_06418	GO:0017016	MF	Ras GTPase binding
APICC_06418	GO:0017137	MF	Rab GTPase binding
APICC_02971	GO:0035257	MF	nuclear hormone receptor binding
APICC_07369	GO:0000982	MF	transcription factor activity, RNA polymerase II proximal promoter sequence-specific DNA binding
APICC_07369	GO:0001077	MF	proximal promoter DNA-binding transcription activator activity, RNA polymerase II-specific
APICC_07369	GO:0001158	MF	enhancer sequence-specific DNA binding
APICC_07369	GO:0035257	MF	nuclear hormone receptor binding
APICC_02972	GO:0000982	MF	transcription factor activity, RNA polymerase II proximal promoter sequence-specific DNA binding
APICC_02972	GO:0001077	MF	proximal promoter DNA-binding transcription activator activity, RNA polymerase II-specific
APICC_02972	GO:0001158	MF	enhancer sequence-specific DNA binding
APICC_02972	GO:0035257	MF	nuclear hormone receptor binding
APICC_05177	GO:0015405	MF	P-P-bond-hydrolysis-driven transmembrane transporter activity
APICC_02975	GO:0035257	MF	nuclear hormone receptor binding
APICC_06422	GO:0005088	MF	Ras guanyl-nucleotide exchange factor activity
APICC_06422	GO:0017016	MF	Ras GTPase binding
APICC_02923	GO:0035257	MF	nuclear hormone receptor binding
APICC_02924	GO:0035257	MF	nuclear hormone receptor binding
APICC_09059	GO:0015405	MF	P-P-bond-hydrolysis-driven transmembrane transporter activity
APICC_02230	GO:0001085	MF	RNA polymerase II transcription factor binding
APICC_02920	GO:0017016	MF	Ras GTPase binding
APICC_02920	GO:0017137	MF	Rab GTPase binding
APICC_06352	GO:0000982	MF	transcription factor activity, RNA polymerase II proximal promoter sequence-specific DNA binding
APICC_06352	GO:0001077	MF	proximal promoter DNA-binding transcription activator activity, RNA polymerase II-specific
APICC_02866	GO:0000982	MF	transcription factor activity, RNA polymerase II proximal promoter sequence-specific DNA binding
APICC_02866	GO:0001077	MF	proximal promoter DNA-binding transcription activator activity, RNA polymerase II-specific
APICC_02866	GO:0035257	MF	nuclear hormone receptor binding
APICC_06355	GO:0035257	MF	nuclear hormone receptor binding
APICC_04341	GO:0017016	MF	Ras GTPase binding
APICC_04341	GO:0017137	MF	Rab GTPase binding
APICC_02872	GO:0015405	MF	P-P-bond-hydrolysis-driven transmembrane transporter activity
APICC_04348	GO:0015405	MF	P-P-bond-hydrolysis-driven transmembrane transporter activity
APICC_04355	GO:0005088	MF	Ras guanyl-nucleotide exchange factor activity
APICC_04355	GO:0017016	MF	Ras GTPase binding
APICC_01022	GO:0015238	MF	drug transmembrane transporter activity
APICC_08047	GO:0015238	MF	drug transmembrane transporter activity
APICC_04358	GO:0008536	MF	Ran GTPase binding
APICC_04358	GO:0017016	MF	Ras GTPase binding
APICC_08542	GO:0035257	MF	nuclear hormone receptor binding
APICC_04360	GO:0000982	MF	transcription factor activity, RNA polymerase II proximal promoter sequence-specific DNA binding
APICC_04360	GO:0001077	MF	proximal promoter DNA-binding transcription activator activity, RNA polymerase II-specific
APICC_04360	GO:0033613	MF	activating transcription factor binding
APICC_02878	GO:0001085	MF	RNA polymerase II transcription factor binding
APICC_02881	GO:0001085	MF	RNA polymerase II transcription factor binding
APICC_02883	GO:0000982	MF	transcription factor activity, RNA polymerase II proximal promoter sequence-specific DNA binding
APICC_01027	GO:0004367	MF	glycerol-3-phosphate dehydrogenase [NAD+] activity
APICC_07019	GO:0017016	MF	Ras GTPase binding
APICC_07019	GO:0017048	MF	Rho GTPase binding
APICC_08049	GO:0015077	MF	monovalent inorganic cation transmembrane transporter activity
APICC_06370	GO:0000982	MF	transcription factor activity, RNA polymerase II proximal promoter sequence-specific DNA binding
APICC_06370	GO:0001077	MF	proximal promoter DNA-binding transcription activator activity, RNA polymerase II-specific
APICC_02889	GO:0015405	MF	P-P-bond-hydrolysis-driven transmembrane transporter activity
APICC_02892	GO:0000982	MF	transcription factor activity, RNA polymerase II proximal promoter sequence-specific DNA binding
APICC_02892	GO:0001077	MF	proximal promoter DNA-binding transcription activator activity, RNA polymerase II-specific
APICC_06377	GO:0015238	MF	drug transmembrane transporter activity
APICC_06378	GO:0015077	MF	monovalent inorganic cation transmembrane transporter activity
APICC_09383	GO:0015077	MF	monovalent inorganic cation transmembrane transporter activity
APICC_01041	GO:0001085	MF	RNA polymerase II transcription factor binding
APICC_02799	GO:0005088	MF	Ras guanyl-nucleotide exchange factor activity
APICC_02799	GO:0017016	MF	Ras GTPase binding
APICC_02799	GO:0017112	MF	Rab guanyl-nucleotide exchange factor activity
APICC_02799	GO:0017137	MF	Rab GTPase binding
APICC_09129	GO:0001085	MF	RNA polymerase II transcription factor binding
APICC_10119	GO:0015077	MF	monovalent inorganic cation transmembrane transporter activity
APICC_09614	GO:0015077	MF	monovalent inorganic cation transmembrane transporter activity
APICC_09132	GO:0015077	MF	monovalent inorganic cation transmembrane transporter activity
APICC_05916	GO:0035257	MF	nuclear hormone receptor binding
APICC_07164	GO:0035257	MF	nuclear hormone receptor binding
APICC_02790	GO:0015077	MF	monovalent inorganic cation transmembrane transporter activity
APICC_02793	GO:0035257	MF	nuclear hormone receptor binding
APICC_07985	GO:0017016	MF	Ras GTPase binding
APICC_02797	GO:0000982	MF	transcription factor activity, RNA polymerase II proximal promoter sequence-specific DNA binding
APICC_02797	GO:0001078	MF	proximal promoter DNA-binding transcription repressor activity, RNA polymerase II-specific
APICC_09910	GO:0000982	MF	transcription factor activity, RNA polymerase II proximal promoter sequence-specific DNA binding
APICC_09910	GO:0001078	MF	proximal promoter DNA-binding transcription repressor activity, RNA polymerase II-specific
APICC_07974	GO:0000982	MF	transcription factor activity, RNA polymerase II proximal promoter sequence-specific DNA binding
APICC_07974	GO:0001077	MF	proximal promoter DNA-binding transcription activator activity, RNA polymerase II-specific
APICC_02755	GO:0017016	MF	Ras GTPase binding
APICC_02755	GO:0017137	MF	Rab GTPase binding
APICC_06258	GO:0001085	MF	RNA polymerase II transcription factor binding
APICC_02776	GO:0015077	MF	monovalent inorganic cation transmembrane transporter activity
APICC_09439	GO:0015077	MF	monovalent inorganic cation transmembrane transporter activity
APICC_09334	GO:0015238	MF	drug transmembrane transporter activity
APICC_02757	GO:0000982	MF	transcription factor activity, RNA polymerase II proximal promoter sequence-specific DNA binding
APICC_02757	GO:0001077	MF	proximal promoter DNA-binding transcription activator activity, RNA polymerase II-specific
APICC_02757	GO:0001158	MF	enhancer sequence-specific DNA binding
APICC_02757	GO:0001205	MF	distal enhancer DNA-binding transcription activator activity, RNA polymerase II-specific
APICC_06252	GO:0015077	MF	monovalent inorganic cation transmembrane transporter activity
APICC_09442	GO:0001085	MF	RNA polymerase II transcription factor binding
APICC_06496	GO:0017016	MF	Ras GTPase binding
APICC_06496	GO:0017137	MF	Rab GTPase binding
APICC_06240	GO:0017016	MF	Ras GTPase binding
APICC_06240	GO:0017137	MF	Rab GTPase binding
APICC_02750	GO:0015238	MF	drug transmembrane transporter activity
APICC_07221	GO:0005088	MF	Ras guanyl-nucleotide exchange factor activity
APICC_07221	GO:0005089	MF	Rho guanyl-nucleotide exchange factor activity
APICC_07221	GO:0017016	MF	Ras GTPase binding
APICC_07221	GO:0017048	MF	Rho GTPase binding
APICC_02723	GO:0015077	MF	monovalent inorganic cation transmembrane transporter activity
APICC_02723	GO:0045153	MF	electron transporter, transferring electrons within CoQH2-cytochrome c reductase complex activity
APICC_02724	GO:0005088	MF	Ras guanyl-nucleotide exchange factor activity
APICC_02724	GO:0005089	MF	Rho guanyl-nucleotide exchange factor activity
APICC_02724	GO:0017016	MF	Ras GTPase binding
APICC_02724	GO:0017048	MF	Rho GTPase binding
APICC_04870	GO:0017016	MF	Ras GTPase binding
APICC_09561	GO:0017016	MF	Ras GTPase binding
APICC_07226	GO:0017016	MF	Ras GTPase binding
APICC_02729	GO:0001085	MF	RNA polymerase II transcription factor binding
APICC_02730	GO:0000982	MF	transcription factor activity, RNA polymerase II proximal promoter sequence-specific DNA binding
APICC_02730	GO:0001078	MF	proximal promoter DNA-binding transcription repressor activity, RNA polymerase II-specific
APICC_07227	GO:0000982	MF	transcription factor activity, RNA polymerase II proximal promoter sequence-specific DNA binding
APICC_07227	GO:0001077	MF	proximal promoter DNA-binding transcription activator activity, RNA polymerase II-specific
APICC_07227	GO:0001158	MF	enhancer sequence-specific DNA binding
APICC_07227	GO:0001205	MF	distal enhancer DNA-binding transcription activator activity, RNA polymerase II-specific
APICC_07227	GO:0033613	MF	activating transcription factor binding
APICC_09842	GO:0001158	MF	enhancer sequence-specific DNA binding
APICC_08743	GO:0000982	MF	transcription factor activity, RNA polymerase II proximal promoter sequence-specific DNA binding
APICC_08743	GO:0001077	MF	proximal promoter DNA-binding transcription activator activity, RNA polymerase II-specific
APICC_07230	GO:0017016	MF	Ras GTPase binding
APICC_07230	GO:0017137	MF	Rab GTPase binding
APICC_01516	GO:0017016	MF	Ras GTPase binding
APICC_01521	GO:0005088	MF	Ras guanyl-nucleotide exchange factor activity
APICC_01521	GO:0017016	MF	Ras GTPase binding
APICC_09677	GO:0000982	MF	transcription factor activity, RNA polymerase II proximal promoter sequence-specific DNA binding
APICC_09677	GO:0001077	MF	proximal promoter DNA-binding transcription activator activity, RNA polymerase II-specific
APICC_07231	GO:0015405	MF	P-P-bond-hydrolysis-driven transmembrane transporter activity
APICC_05402	GO:0017016	MF	Ras GTPase binding
APICC_05402	GO:0017048	MF	Rho GTPase binding
APICC_05402	GO:0017049	MF	GTP-Rho binding
APICC_05402	GO:0035257	MF	nuclear hormone receptor binding
APICC_07471	GO:0017016	MF	Ras GTPase binding
APICC_07471	GO:0017137	MF	Rab GTPase binding
APICC_09311	GO:0035257	MF	nuclear hormone receptor binding
APICC_05420	GO:0015077	MF	monovalent inorganic cation transmembrane transporter activity
APICC_09317	GO:0015077	MF	monovalent inorganic cation transmembrane transporter activity
APICC_05426	GO:0015077	MF	monovalent inorganic cation transmembrane transporter activity
APICC_06157	GO:0015077	MF	monovalent inorganic cation transmembrane transporter activity
APICC_06157	GO:0015238	MF	drug transmembrane transporter activity
APICC_06158	GO:0035257	MF	nuclear hormone receptor binding
APICC_07916	GO:0015077	MF	monovalent inorganic cation transmembrane transporter activity
APICC_07916	GO:0015238	MF	drug transmembrane transporter activity
APICC_02651	GO:0015077	MF	monovalent inorganic cation transmembrane transporter activity
APICC_02651	GO:0015238	MF	drug transmembrane transporter activity
APICC_02652	GO:0001085	MF	RNA polymerase II transcription factor binding
APICC_09287	GO:0000982	MF	transcription factor activity, RNA polymerase II proximal promoter sequence-specific DNA binding
APICC_09287	GO:0001077	MF	proximal promoter DNA-binding transcription activator activity, RNA polymerase II-specific
APICC_04548	GO:0000982	MF	transcription factor activity, RNA polymerase II proximal promoter sequence-specific DNA binding
APICC_04548	GO:0001077	MF	proximal promoter DNA-binding transcription activator activity, RNA polymerase II-specific
APICC_04548	GO:0001085	MF	RNA polymerase II transcription factor binding
APICC_04548	GO:0001158	MF	enhancer sequence-specific DNA binding
APICC_02659	GO:0072509	MF	divalent inorganic cation transmembrane transporter activity
APICC_07918	GO:0072509	MF	divalent inorganic cation transmembrane transporter activity
APICC_02673	GO:0005088	MF	Ras guanyl-nucleotide exchange factor activity
APICC_02673	GO:0017016	MF	Ras GTPase binding
APICC_02673	GO:0017112	MF	Rab guanyl-nucleotide exchange factor activity
APICC_02673	GO:0017137	MF	Rab GTPase binding
APICC_02674	GO:0000982	MF	transcription factor activity, RNA polymerase II proximal promoter sequence-specific DNA binding
APICC_02674	GO:0001077	MF	proximal promoter DNA-binding transcription activator activity, RNA polymerase II-specific
APICC_09291	GO:0001085	MF	RNA polymerase II transcription factor binding
APICC_09291	GO:0001102	MF	RNA polymerase II activating transcription factor binding
APICC_09291	GO:0033613	MF	activating transcription factor binding
APICC_09291	GO:0035257	MF	nuclear hormone receptor binding
APICC_04561	GO:0001085	MF	RNA polymerase II transcription factor binding
APICC_04561	GO:0001102	MF	RNA polymerase II activating transcription factor binding
APICC_04561	GO:0033613	MF	activating transcription factor binding
APICC_04561	GO:0035257	MF	nuclear hormone receptor binding
APICC_09292	GO:0001085	MF	RNA polymerase II transcription factor binding
APICC_09292	GO:0001102	MF	RNA polymerase II activating transcription factor binding
APICC_09292	GO:0033613	MF	activating transcription factor binding
APICC_09292	GO:0035257	MF	nuclear hormone receptor binding
APICC_01245	GO:0000982	MF	transcription factor activity, RNA polymerase II proximal promoter sequence-specific DNA binding
APICC_01245	GO:0001077	MF	proximal promoter DNA-binding transcription activator activity, RNA polymerase II-specific
APICC_01245	GO:0001158	MF	enhancer sequence-specific DNA binding
APICC_08625	GO:0015405	MF	P-P-bond-hydrolysis-driven transmembrane transporter activity
APICC_07924	GO:0017016	MF	Ras GTPase binding
APICC_07924	GO:0017137	MF	Rab GTPase binding
APICC_09295	GO:0015077	MF	monovalent inorganic cation transmembrane transporter activity
APICC_09295	GO:0015238	MF	drug transmembrane transporter activity
APICC_09296	GO:0001158	MF	enhancer sequence-specific DNA binding
APICC_08627	GO:0001158	MF	enhancer sequence-specific DNA binding
APICC_02693	GO:0017016	MF	Ras GTPase binding
APICC_02693	GO:0017137	MF	Rab GTPase binding
APICC_06192	GO:0008536	MF	Ran GTPase binding
APICC_06192	GO:0017016	MF	Ras GTPase binding
APICC_10161	GO:0008536	MF	Ran GTPase binding
APICC_10161	GO:0017016	MF	Ras GTPase binding
APICC_07112	GO:0000982	MF	transcription factor activity, RNA polymerase II proximal promoter sequence-specific DNA binding
APICC_07112	GO:0001077	MF	proximal promoter DNA-binding transcription activator activity, RNA polymerase II-specific
APICC_07112	GO:0001078	MF	proximal promoter DNA-binding transcription repressor activity, RNA polymerase II-specific
APICC_07112	GO:0035257	MF	nuclear hormone receptor binding
APICC_05762	GO:0015077	MF	monovalent inorganic cation transmembrane transporter activity
APICC_07665	GO:0000982	MF	transcription factor activity, RNA polymerase II proximal promoter sequence-specific DNA binding
APICC_07665	GO:0001078	MF	proximal promoter DNA-binding transcription repressor activity, RNA polymerase II-specific
APICC_02576	GO:0017016	MF	Ras GTPase binding
APICC_02576	GO:0017048	MF	Rho GTPase binding
APICC_02576	GO:0017049	MF	GTP-Rho binding
APICC_02266	GO:0001158	MF	enhancer sequence-specific DNA binding
APICC_07669	GO:0017016	MF	Ras GTPase binding
APICC_07669	GO:0017137	MF	Rab GTPase binding
APICC_09713	GO:0015077	MF	monovalent inorganic cation transmembrane transporter activity
APICC_10126	GO:0015077	MF	monovalent inorganic cation transmembrane transporter activity
APICC_07671	GO:0033613	MF	activating transcription factor binding
APICC_05772	GO:0000982	MF	transcription factor activity, RNA polymerase II proximal promoter sequence-specific DNA binding
APICC_05772	GO:0001077	MF	proximal promoter DNA-binding transcription activator activity, RNA polymerase II-specific
APICC_05772	GO:0001078	MF	proximal promoter DNA-binding transcription repressor activity, RNA polymerase II-specific
APICC_02594	GO:0017016	MF	Ras GTPase binding
APICC_02594	GO:0017048	MF	Rho GTPase binding
APICC_02594	GO:0017049	MF	GTP-Rho binding
APICC_05779	GO:0015238	MF	drug transmembrane transporter activity
APICC_05784	GO:0005088	MF	Ras guanyl-nucleotide exchange factor activity
APICC_05784	GO:0005089	MF	Rho guanyl-nucleotide exchange factor activity
APICC_05784	GO:0017016	MF	Ras GTPase binding
APICC_05784	GO:0017048	MF	Rho GTPase binding
APICC_06071	GO:0015077	MF	monovalent inorganic cation transmembrane transporter activity
APICC_06931	GO:0001085	MF	RNA polymerase II transcription factor binding
APICC_08464	GO:0005087	MF	Ran guanyl-nucleotide exchange factor activity
APICC_08464	GO:0005088	MF	Ras guanyl-nucleotide exchange factor activity
APICC_08464	GO:0008536	MF	Ran GTPase binding
APICC_08464	GO:0017016	MF	Ras GTPase binding
APICC_08466	GO:0000982	MF	transcription factor activity, RNA polymerase II proximal promoter sequence-specific DNA binding
APICC_08466	GO:0001077	MF	proximal promoter DNA-binding transcription activator activity, RNA polymerase II-specific
APICC_08467	GO:0000982	MF	transcription factor activity, RNA polymerase II proximal promoter sequence-specific DNA binding
APICC_08467	GO:0001077	MF	proximal promoter DNA-binding transcription activator activity, RNA polymerase II-specific
APICC_06515	GO:0015077	MF	monovalent inorganic cation transmembrane transporter activity
APICC_09458	GO:0070138	MF	ubiquitin-like protein-specific isopeptidase activity
APICC_02547	GO:0005088	MF	Ras guanyl-nucleotide exchange factor activity
APICC_02547	GO:0008321	MF	Ral guanyl-nucleotide exchange factor activity
APICC_02547	GO:0017016	MF	Ras GTPase binding
APICC_02547	GO:0017160	MF	Ral GTPase binding
APICC_02555	GO:0000982	MF	transcription factor activity, RNA polymerase II proximal promoter sequence-specific DNA binding
APICC_02555	GO:0001077	MF	proximal promoter DNA-binding transcription activator activity, RNA polymerase II-specific
APICC_09321	GO:0000982	MF	transcription factor activity, RNA polymerase II proximal promoter sequence-specific DNA binding
APICC_09321	GO:0001077	MF	proximal promoter DNA-binding transcription activator activity, RNA polymerase II-specific
APICC_02561	GO:0005088	MF	Ras guanyl-nucleotide exchange factor activity
APICC_02561	GO:0017016	MF	Ras GTPase binding
APICC_02562	GO:0000982	MF	transcription factor activity, RNA polymerase II proximal promoter sequence-specific DNA binding
APICC_02562	GO:0001077	MF	proximal promoter DNA-binding transcription activator activity, RNA polymerase II-specific
APICC_02562	GO:0001158	MF	enhancer sequence-specific DNA binding
APICC_06042	GO:0000982	MF	transcription factor activity, RNA polymerase II proximal promoter sequence-specific DNA binding
APICC_06042	GO:0001077	MF	proximal promoter DNA-binding transcription activator activity, RNA polymerase II-specific
APICC_06042	GO:0001085	MF	RNA polymerase II transcription factor binding
APICC_06042	GO:0001102	MF	RNA polymerase II activating transcription factor binding
APICC_06042	GO:0001158	MF	enhancer sequence-specific DNA binding
APICC_06042	GO:0033613	MF	activating transcription factor binding
APICC_07827	GO:0000982	MF	transcription factor activity, RNA polymerase II proximal promoter sequence-specific DNA binding
APICC_07827	GO:0001077	MF	proximal promoter DNA-binding transcription activator activity, RNA polymerase II-specific
APICC_07828	GO:0017016	MF	Ras GTPase binding
APICC_07828	GO:0017137	MF	Rab GTPase binding
APICC_02535	GO:0015405	MF	P-P-bond-hydrolysis-driven transmembrane transporter activity
APICC_09225	GO:0000982	MF	transcription factor activity, RNA polymerase II proximal promoter sequence-specific DNA binding
APICC_09225	GO:0001078	MF	proximal promoter DNA-binding transcription repressor activity, RNA polymerase II-specific
APICC_09194	GO:0000982	MF	transcription factor activity, RNA polymerase II proximal promoter sequence-specific DNA binding
APICC_09194	GO:0001078	MF	proximal promoter DNA-binding transcription repressor activity, RNA polymerase II-specific
APICC_02517	GO:0015077	MF	monovalent inorganic cation transmembrane transporter activity
APICC_00333	GO:0015077	MF	monovalent inorganic cation transmembrane transporter activity
APICC_08246	GO:0015077	MF	monovalent inorganic cation transmembrane transporter activity
APICC_09374	GO:0000982	MF	transcription factor activity, RNA polymerase II proximal promoter sequence-specific DNA binding
APICC_09884	GO:0000982	MF	transcription factor activity, RNA polymerase II proximal promoter sequence-specific DNA binding
APICC_09884	GO:0001078	MF	proximal promoter DNA-binding transcription repressor activity, RNA polymerase II-specific
APICC_02484	GO:0017016	MF	Ras GTPase binding
APICC_09354	GO:0015077	MF	monovalent inorganic cation transmembrane transporter activity
APICC_05965	GO:0005088	MF	Ras guanyl-nucleotide exchange factor activity
APICC_05965	GO:0017016	MF	Ras GTPase binding
APICC_06298	GO:0008536	MF	Ran GTPase binding
APICC_06298	GO:0017016	MF	Ras GTPase binding
APICC_05967	GO:0008536	MF	Ran GTPase binding
APICC_05967	GO:0017016	MF	Ras GTPase binding
APICC_02810	GO:0017016	MF	Ras GTPase binding
APICC_02810	GO:0017137	MF	Rab GTPase binding
APICC_02810	GO:0030306	MF	ADP-ribosylation factor binding
APICC_02462	GO:0017016	MF	Ras GTPase binding
APICC_02462	GO:0017137	MF	Rab GTPase binding
APICC_02462	GO:0030306	MF	ADP-ribosylation factor binding
APICC_02463	GO:0001085	MF	RNA polymerase II transcription factor binding
APICC_09147	GO:0000982	MF	transcription factor activity, RNA polymerase II proximal promoter sequence-specific DNA binding
APICC_09147	GO:0001078	MF	proximal promoter DNA-binding transcription repressor activity, RNA polymerase II-specific
APICC_09147	GO:0035257	MF	nuclear hormone receptor binding
APICC_09148	GO:0000982	MF	transcription factor activity, RNA polymerase II proximal promoter sequence-specific DNA binding
APICC_09148	GO:0001078	MF	proximal promoter DNA-binding transcription repressor activity, RNA polymerase II-specific
APICC_09148	GO:0035257	MF	nuclear hormone receptor binding
APICC_05946	GO:0000982	MF	transcription factor activity, RNA polymerase II proximal promoter sequence-specific DNA binding
APICC_05946	GO:0001078	MF	proximal promoter DNA-binding transcription repressor activity, RNA polymerase II-specific
APICC_05946	GO:0035257	MF	nuclear hormone receptor binding
APICC_05947	GO:0000982	MF	transcription factor activity, RNA polymerase II proximal promoter sequence-specific DNA binding
APICC_05947	GO:0001077	MF	proximal promoter DNA-binding transcription activator activity, RNA polymerase II-specific
APICC_05947	GO:0001078	MF	proximal promoter DNA-binding transcription repressor activity, RNA polymerase II-specific
APICC_05920	GO:0005088	MF	Ras guanyl-nucleotide exchange factor activity
APICC_05920	GO:0017016	MF	Ras GTPase binding
APICC_06052	GO:0015077	MF	monovalent inorganic cation transmembrane transporter activity
APICC_01385	GO:0001085	MF	RNA polymerase II transcription factor binding
APICC_01385	GO:0035257	MF	nuclear hormone receptor binding
APICC_07158	GO:0001085	MF	RNA polymerase II transcription factor binding
APICC_07158	GO:0035257	MF	nuclear hormone receptor binding
APICC_05905	GO:0015077	MF	monovalent inorganic cation transmembrane transporter activity
APICC_03603	GO:0001085	MF	RNA polymerase II transcription factor binding
APICC_09103	GO:0015077	MF	monovalent inorganic cation transmembrane transporter activity
APICC_02274	GO:0001158	MF	enhancer sequence-specific DNA binding
APICC_02280	GO:0000982	MF	transcription factor activity, RNA polymerase II proximal promoter sequence-specific DNA binding
APICC_02280	GO:0001077	MF	proximal promoter DNA-binding transcription activator activity, RNA polymerase II-specific
APICC_04616	GO:0001085	MF	RNA polymerase II transcription factor binding
APICC_07691	GO:0005088	MF	Ras guanyl-nucleotide exchange factor activity
APICC_07691	GO:0005089	MF	Rho guanyl-nucleotide exchange factor activity
APICC_07691	GO:0017016	MF	Ras GTPase binding
APICC_07691	GO:0017048	MF	Rho GTPase binding
APICC_07123	GO:0005088	MF	Ras guanyl-nucleotide exchange factor activity
APICC_07123	GO:0005089	MF	Rho guanyl-nucleotide exchange factor activity
APICC_07123	GO:0017016	MF	Ras GTPase binding
APICC_07123	GO:0017048	MF	Rho GTPase binding
APICC_09090	GO:0017016	MF	Ras GTPase binding
APICC_09090	GO:0017137	MF	Rab GTPase binding
APICC_02307	GO:0005086	MF	ARF guanyl-nucleotide exchange factor activity
APICC_02307	GO:0015405	MF	P-P-bond-hydrolysis-driven transmembrane transporter activity
APICC_07127	GO:0015077	MF	monovalent inorganic cation transmembrane transporter activity
APICC_07693	GO:0033613	MF	activating transcription factor binding
APICC_09074	GO:0000982	MF	transcription factor activity, RNA polymerase II proximal promoter sequence-specific DNA binding
APICC_09074	GO:0001077	MF	proximal promoter DNA-binding transcription activator activity, RNA polymerase II-specific
APICC_08199	GO:0017016	MF	Ras GTPase binding
APICC_08199	GO:0017137	MF	Rab GTPase binding
APICC_03461	GO:0015077	MF	monovalent inorganic cation transmembrane transporter activity
APICC_03465	GO:0015077	MF	monovalent inorganic cation transmembrane transporter activity
APICC_02248	GO:0004880	MF	juvenile hormone receptor activity
APICC_00280	GO:0017016	MF	Ras GTPase binding
APICC_00280	GO:0017137	MF	Rab GTPase binding
APICC_00280	GO:0030306	MF	ADP-ribosylation factor binding
APICC_03475	GO:0005088	MF	Ras guanyl-nucleotide exchange factor activity
APICC_03475	GO:0017016	MF	Ras GTPase binding
APICC_03481	GO:0017016	MF	Ras GTPase binding
APICC_03481	GO:0017048	MF	Rho GTPase binding
APICC_06655	GO:0000982	MF	transcription factor activity, RNA polymerase II proximal promoter sequence-specific DNA binding
APICC_06655	GO:0001078	MF	proximal promoter DNA-binding transcription repressor activity, RNA polymerase II-specific
APICC_03485	GO:0000982	MF	transcription factor activity, RNA polymerase II proximal promoter sequence-specific DNA binding
APICC_03485	GO:0001078	MF	proximal promoter DNA-binding transcription repressor activity, RNA polymerase II-specific
APICC_05715	GO:0015077	MF	monovalent inorganic cation transmembrane transporter activity
APICC_05715	GO:0015238	MF	drug transmembrane transporter activity
APICC_02237	GO:0015077	MF	monovalent inorganic cation transmembrane transporter activity
APICC_05736	GO:0035257	MF	nuclear hormone receptor binding
APICC_05665	GO:0015077	MF	monovalent inorganic cation transmembrane transporter activity
APICC_05668	GO:0005088	MF	Ras guanyl-nucleotide exchange factor activity
APICC_05668	GO:0005089	MF	Rho guanyl-nucleotide exchange factor activity
APICC_05668	GO:0017016	MF	Ras GTPase binding
APICC_05668	GO:0017048	MF	Rho GTPase binding
APICC_09035	GO:0005088	MF	Ras guanyl-nucleotide exchange factor activity
APICC_09035	GO:0005089	MF	Rho guanyl-nucleotide exchange factor activity
APICC_09035	GO:0017016	MF	Ras GTPase binding
APICC_09035	GO:0017048	MF	Rho GTPase binding
APICC_06303	GO:0017016	MF	Ras GTPase binding
APICC_06303	GO:0017137	MF	Rab GTPase binding
APICC_02197	GO:0000982	MF	transcription factor activity, RNA polymerase II proximal promoter sequence-specific DNA binding
APICC_02197	GO:0001078	MF	proximal promoter DNA-binding transcription repressor activity, RNA polymerase II-specific
APICC_05682	GO:0000982	MF	transcription factor activity, RNA polymerase II proximal promoter sequence-specific DNA binding
APICC_05682	GO:0001077	MF	proximal promoter DNA-binding transcription activator activity, RNA polymerase II-specific
APICC_05682	GO:0001205	MF	distal enhancer DNA-binding transcription activator activity, RNA polymerase II-specific
APICC_07636	GO:0035257	MF	nuclear hormone receptor binding
APICC_09545	GO:0015077	MF	monovalent inorganic cation transmembrane transporter activity
APICC_05694	GO:0005088	MF	Ras guanyl-nucleotide exchange factor activity
APICC_05694	GO:0005089	MF	Rho guanyl-nucleotide exchange factor activity
APICC_05694	GO:0017016	MF	Ras GTPase binding
APICC_05694	GO:0017048	MF	Rho GTPase binding
APICC_05702	GO:0000982	MF	transcription factor activity, RNA polymerase II proximal promoter sequence-specific DNA binding
APICC_05702	GO:0001077	MF	proximal promoter DNA-binding transcription activator activity, RNA polymerase II-specific
APICC_09547	GO:0000982	MF	transcription factor activity, RNA polymerase II proximal promoter sequence-specific DNA binding
APICC_09547	GO:0001077	MF	proximal promoter DNA-binding transcription activator activity, RNA polymerase II-specific
APICC_09547	GO:0001078	MF	proximal promoter DNA-binding transcription repressor activity, RNA polymerase II-specific
APICC_09547	GO:0001085	MF	RNA polymerase II transcription factor binding
APICC_09547	GO:0001102	MF	RNA polymerase II activating transcription factor binding
APICC_09547	GO:0001158	MF	enhancer sequence-specific DNA binding
APICC_09547	GO:0001205	MF	distal enhancer DNA-binding transcription activator activity, RNA polymerase II-specific
APICC_09547	GO:0033613	MF	activating transcription factor binding
APICC_02168	GO:0072509	MF	divalent inorganic cation transmembrane transporter activity
APICC_06266	GO:0000982	MF	transcription factor activity, RNA polymerase II proximal promoter sequence-specific DNA binding
APICC_06266	GO:0000983	MF	transcription factor activity, RNA polymerase II core promoter sequence-specific DNA binding
APICC_06266	GO:0001077	MF	proximal promoter DNA-binding transcription activator activity, RNA polymerase II-specific
APICC_06266	GO:0001085	MF	RNA polymerase II transcription factor binding
APICC_06266	GO:0001158	MF	enhancer sequence-specific DNA binding
APICC_06266	GO:0001205	MF	distal enhancer DNA-binding transcription activator activity, RNA polymerase II-specific
APICC_06266	GO:0033613	MF	activating transcription factor binding
APICC_05660	GO:0015077	MF	monovalent inorganic cation transmembrane transporter activity
APICC_05662	GO:0017016	MF	Ras GTPase binding
APICC_05662	GO:0017137	MF	Rab GTPase binding
APICC_06269	GO:0005088	MF	Ras guanyl-nucleotide exchange factor activity
APICC_06269	GO:0017016	MF	Ras GTPase binding
APICC_06269	GO:0017112	MF	Rab guanyl-nucleotide exchange factor activity
APICC_06269	GO:0017137	MF	Rab GTPase binding
APICC_07608	GO:0035257	MF	nuclear hormone receptor binding
APICC_02152	GO:0005088	MF	Ras guanyl-nucleotide exchange factor activity
APICC_02152	GO:0017016	MF	Ras GTPase binding
APICC_07198	GO:0001085	MF	RNA polymerase II transcription factor binding
APICC_04824	GO:0000982	MF	transcription factor activity, RNA polymerase II proximal promoter sequence-specific DNA binding
APICC_04824	GO:0001077	MF	proximal promoter DNA-binding transcription activator activity, RNA polymerase II-specific
APICC_02111	GO:0035257	MF	nuclear hormone receptor binding
APICC_04827	GO:0015238	MF	drug transmembrane transporter activity
APICC_01478	GO:0015077	MF	monovalent inorganic cation transmembrane transporter activity
APICC_01478	GO:0015405	MF	P-P-bond-hydrolysis-driven transmembrane transporter activity
APICC_02118	GO:0000982	MF	transcription factor activity, RNA polymerase II proximal promoter sequence-specific DNA binding
APICC_02118	GO:0001077	MF	proximal promoter DNA-binding transcription activator activity, RNA polymerase II-specific
APICC_04832	GO:0017016	MF	Ras GTPase binding
APICC_04832	GO:0017137	MF	Rab GTPase binding
APICC_07572	GO:0015077	MF	monovalent inorganic cation transmembrane transporter activity
APICC_06749	GO:0001158	MF	enhancer sequence-specific DNA binding
APICC_06749	GO:0001205	MF	distal enhancer DNA-binding transcription activator activity, RNA polymerase II-specific
APICC_10180	GO:0000982	MF	transcription factor activity, RNA polymerase II proximal promoter sequence-specific DNA binding
APICC_10180	GO:0001077	MF	proximal promoter DNA-binding transcription activator activity, RNA polymerase II-specific
APICC_10180	GO:0001158	MF	enhancer sequence-specific DNA binding
APICC_10181	GO:0000982	MF	transcription factor activity, RNA polymerase II proximal promoter sequence-specific DNA binding
APICC_10181	GO:0001077	MF	proximal promoter DNA-binding transcription activator activity, RNA polymerase II-specific
APICC_02085	GO:0000982	MF	transcription factor activity, RNA polymerase II proximal promoter sequence-specific DNA binding
APICC_02085	GO:0001077	MF	proximal promoter DNA-binding transcription activator activity, RNA polymerase II-specific
APICC_02085	GO:0001158	MF	enhancer sequence-specific DNA binding
APICC_10177	GO:0001158	MF	enhancer sequence-specific DNA binding
APICC_09747	GO:0005088	MF	Ras guanyl-nucleotide exchange factor activity
APICC_09747	GO:0005089	MF	Rho guanyl-nucleotide exchange factor activity
APICC_09747	GO:0017016	MF	Ras GTPase binding
APICC_09747	GO:0017048	MF	Rho GTPase binding
APICC_10072	GO:0000982	MF	transcription factor activity, RNA polymerase II proximal promoter sequence-specific DNA binding
APICC_10072	GO:0001078	MF	proximal promoter DNA-binding transcription repressor activity, RNA polymerase II-specific
APICC_05573	GO:0001085	MF	RNA polymerase II transcription factor binding
APICC_05573	GO:0001158	MF	enhancer sequence-specific DNA binding
APICC_07555	GO:0015405	MF	P-P-bond-hydrolysis-driven transmembrane transporter activity
APICC_07555	GO:0017016	MF	Ras GTPase binding
APICC_07555	GO:0017048	MF	Rho GTPase binding
APICC_02072	GO:0005088	MF	Ras guanyl-nucleotide exchange factor activity
APICC_02072	GO:0005089	MF	Rho guanyl-nucleotide exchange factor activity
APICC_02072	GO:0017016	MF	Ras GTPase binding
APICC_02072	GO:0017048	MF	Rho GTPase binding
APICC_02051	GO:0015405	MF	P-P-bond-hydrolysis-driven transmembrane transporter activity
APICC_02056	GO:0000982	MF	transcription factor activity, RNA polymerase II proximal promoter sequence-specific DNA binding
APICC_02056	GO:0001078	MF	proximal promoter DNA-binding transcription repressor activity, RNA polymerase II-specific
APICC_02056	GO:0001158	MF	enhancer sequence-specific DNA binding
APICC_07697	GO:0000982	MF	transcription factor activity, RNA polymerase II proximal promoter sequence-specific DNA binding
APICC_07697	GO:0001077	MF	proximal promoter DNA-binding transcription activator activity, RNA polymerase II-specific
APICC_05516	GO:0005088	MF	Ras guanyl-nucleotide exchange factor activity
APICC_05516	GO:0005089	MF	Rho guanyl-nucleotide exchange factor activity
APICC_05516	GO:0017016	MF	Ras GTPase binding
APICC_05516	GO:0017048	MF	Rho GTPase binding
APICC_09169	GO:0035257	MF	nuclear hormone receptor binding
APICC_05461	GO:0005088	MF	Ras guanyl-nucleotide exchange factor activity
APICC_05461	GO:0017016	MF	Ras GTPase binding
APICC_05461	GO:0017112	MF	Rab guanyl-nucleotide exchange factor activity
APICC_05461	GO:0017137	MF	Rab GTPase binding
APICC_02496	GO:0015077	MF	monovalent inorganic cation transmembrane transporter activity
APICC_02496	GO:0015405	MF	P-P-bond-hydrolysis-driven transmembrane transporter activity
APICC_02028	GO:0035257	MF	nuclear hormone receptor binding
APICC_07776	GO:0015405	MF	P-P-bond-hydrolysis-driven transmembrane transporter activity
APICC_05994	GO:0000982	MF	transcription factor activity, RNA polymerase II proximal promoter sequence-specific DNA binding
APICC_05994	GO:0001077	MF	proximal promoter DNA-binding transcription activator activity, RNA polymerase II-specific
APICC_05994	GO:0033613	MF	activating transcription factor binding
APICC_08957	GO:0000982	MF	transcription factor activity, RNA polymerase II proximal promoter sequence-specific DNA binding
APICC_08957	GO:0001077	MF	proximal promoter DNA-binding transcription activator activity, RNA polymerase II-specific
APICC_02046	GO:0017016	MF	Ras GTPase binding
APICC_02046	GO:0017048	MF	Rho GTPase binding
APICC_02049	GO:0035257	MF	nuclear hormone receptor binding
APICC_07788	GO:0000982	MF	transcription factor activity, RNA polymerase II proximal promoter sequence-specific DNA binding
APICC_07788	GO:0001078	MF	proximal promoter DNA-binding transcription repressor activity, RNA polymerase II-specific
APICC_07789	GO:0000982	MF	transcription factor activity, RNA polymerase II proximal promoter sequence-specific DNA binding
APICC_07789	GO:0001078	MF	proximal promoter DNA-binding transcription repressor activity, RNA polymerase II-specific
APICC_08943	GO:0001085	MF	RNA polymerase II transcription factor binding
APICC_08944	GO:0005088	MF	Ras guanyl-nucleotide exchange factor activity
APICC_08944	GO:0005089	MF	Rho guanyl-nucleotide exchange factor activity
APICC_08944	GO:0017016	MF	Ras GTPase binding
APICC_08944	GO:0017048	MF	Rho GTPase binding
APICC_05432	GO:0005088	MF	Ras guanyl-nucleotide exchange factor activity
APICC_05432	GO:0005089	MF	Rho guanyl-nucleotide exchange factor activity
APICC_05432	GO:0017016	MF	Ras GTPase binding
APICC_05432	GO:0017048	MF	Rho GTPase binding
APICC_09694	GO:0001085	MF	RNA polymerase II transcription factor binding
APICC_05414	GO:0015405	MF	P-P-bond-hydrolysis-driven transmembrane transporter activity
APICC_05249	GO:0015405	MF	P-P-bond-hydrolysis-driven transmembrane transporter activity
APICC_09249	GO:0015405	MF	P-P-bond-hydrolysis-driven transmembrane transporter activity
APICC_08887	GO:0045153	MF	electron transporter, transferring electrons within CoQH2-cytochrome c reductase complex activity
APICC_02599	GO:0000982	MF	transcription factor activity, RNA polymerase II proximal promoter sequence-specific DNA binding
APICC_02599	GO:0001077	MF	proximal promoter DNA-binding transcription activator activity, RNA polymerase II-specific
APICC_02599	GO:0001085	MF	RNA polymerase II transcription factor binding
APICC_02599	GO:0033613	MF	activating transcription factor binding
APICC_02602	GO:0035257	MF	nuclear hormone receptor binding
APICC_02607	GO:0035257	MF	nuclear hormone receptor binding
APICC_09255	GO:0015181	MF	arginine transmembrane transporter activity
APICC_09255	GO:0015238	MF	drug transmembrane transporter activity
APICC_01861	GO:0005088	MF	Ras guanyl-nucleotide exchange factor activity
APICC_01861	GO:0005089	MF	Rho guanyl-nucleotide exchange factor activity
APICC_01861	GO:0017016	MF	Ras GTPase binding
APICC_01861	GO:0017048	MF	Rho GTPase binding
APICC_02610	GO:0015077	MF	monovalent inorganic cation transmembrane transporter activity
APICC_09597	GO:0005088	MF	Ras guanyl-nucleotide exchange factor activity
APICC_09597	GO:0005089	MF	Rho guanyl-nucleotide exchange factor activity
APICC_09597	GO:0017016	MF	Ras GTPase binding
APICC_09597	GO:0017048	MF	Rho GTPase binding
APICC_09261	GO:0005087	MF	Ran guanyl-nucleotide exchange factor activity
APICC_09261	GO:0005088	MF	Ras guanyl-nucleotide exchange factor activity
APICC_09261	GO:0008536	MF	Ran GTPase binding
APICC_09261	GO:0017016	MF	Ras GTPase binding
APICC_05274	GO:0005087	MF	Ran guanyl-nucleotide exchange factor activity
APICC_05274	GO:0005088	MF	Ras guanyl-nucleotide exchange factor activity
APICC_05274	GO:0008536	MF	Ran GTPase binding
APICC_05274	GO:0017016	MF	Ras GTPase binding
APICC_07877	GO:0015405	MF	P-P-bond-hydrolysis-driven transmembrane transporter activity
APICC_07880	GO:0017016	MF	Ras GTPase binding
APICC_07880	GO:0017137	MF	Rab GTPase binding
APICC_07880	GO:0017160	MF	Ral GTPase binding
APICC_05288	GO:0000982	MF	transcription factor activity, RNA polymerase II proximal promoter sequence-specific DNA binding
APICC_05288	GO:0001078	MF	proximal promoter DNA-binding transcription repressor activity, RNA polymerase II-specific
APICC_05289	GO:0035257	MF	nuclear hormone receptor binding
APICC_01879	GO:0017016	MF	Ras GTPase binding
APICC_01879	GO:0017048	MF	Rho GTPase binding
APICC_05291	GO:0017016	MF	Ras GTPase binding
APICC_05291	GO:0017137	MF	Rab GTPase binding
APICC_07426	GO:0015077	MF	monovalent inorganic cation transmembrane transporter activity
APICC_09724	GO:0015077	MF	monovalent inorganic cation transmembrane transporter activity
APICC_05300	GO:0005088	MF	Ras guanyl-nucleotide exchange factor activity
APICC_05300	GO:0017016	MF	Ras GTPase binding
APICC_05300	GO:0017112	MF	Rab guanyl-nucleotide exchange factor activity
APICC_05300	GO:0017137	MF	Rab GTPase binding
APICC_01887	GO:0005087	MF	Ran guanyl-nucleotide exchange factor activity
APICC_01887	GO:0005088	MF	Ras guanyl-nucleotide exchange factor activity
APICC_01887	GO:0008536	MF	Ran GTPase binding
APICC_01887	GO:0017016	MF	Ras GTPase binding
APICC_05303	GO:0000982	MF	transcription factor activity, RNA polymerase II proximal promoter sequence-specific DNA binding
APICC_05303	GO:0001077	MF	proximal promoter DNA-binding transcription activator activity, RNA polymerase II-specific
APICC_07886	GO:0015405	MF	P-P-bond-hydrolysis-driven transmembrane transporter activity
APICC_01889	GO:0015405	MF	P-P-bond-hydrolysis-driven transmembrane transporter activity
APICC_01890	GO:0015405	MF	P-P-bond-hydrolysis-driven transmembrane transporter activity
APICC_01895	GO:0001085	MF	RNA polymerase II transcription factor binding
APICC_01895	GO:0001102	MF	RNA polymerase II activating transcription factor binding
APICC_01895	GO:0033613	MF	activating transcription factor binding
APICC_02617	GO:0003956	MF	NAD(P)+-protein-arginine ADP-ribosyltransferase activity
APICC_06126	GO:0035257	MF	nuclear hormone receptor binding
APICC_07891	GO:0000982	MF	transcription factor activity, RNA polymerase II proximal promoter sequence-specific DNA binding
APICC_07891	GO:0001078	MF	proximal promoter DNA-binding transcription repressor activity, RNA polymerase II-specific
APICC_01904	GO:0015405	MF	P-P-bond-hydrolysis-driven transmembrane transporter activity
APICC_09692	GO:0000982	MF	transcription factor activity, RNA polymerase II proximal promoter sequence-specific DNA binding
APICC_09692	GO:0001077	MF	proximal promoter DNA-binding transcription activator activity, RNA polymerase II-specific
APICC_01923	GO:0017016	MF	Ras GTPase binding
APICC_07896	GO:0001085	MF	RNA polymerase II transcription factor binding
APICC_09275	GO:0000982	MF	transcription factor activity, RNA polymerase II proximal promoter sequence-specific DNA binding
APICC_09275	GO:0001077	MF	proximal promoter DNA-binding transcription activator activity, RNA polymerase II-specific
APICC_05345	GO:0017016	MF	Ras GTPase binding
APICC_05345	GO:0017137	MF	Rab GTPase binding
APICC_08907	GO:0000982	MF	transcription factor activity, RNA polymerase II proximal promoter sequence-specific DNA binding
APICC_08907	GO:0001077	MF	proximal promoter DNA-binding transcription activator activity, RNA polymerase II-specific
APICC_09277	GO:0000982	MF	transcription factor activity, RNA polymerase II proximal promoter sequence-specific DNA binding
APICC_09277	GO:0001078	MF	proximal promoter DNA-binding transcription repressor activity, RNA polymerase II-specific
APICC_01928	GO:0033613	MF	activating transcription factor binding
APICC_05347	GO:0033613	MF	activating transcription factor binding
APICC_06146	GO:0035257	MF	nuclear hormone receptor binding
APICC_02637	GO:0001085	MF	RNA polymerase II transcription factor binding
APICC_07905	GO:0001085	MF	RNA polymerase II transcription factor binding
APICC_09282	GO:0000982	MF	transcription factor activity, RNA polymerase II proximal promoter sequence-specific DNA binding
APICC_09282	GO:0001077	MF	proximal promoter DNA-binding transcription activator activity, RNA polymerase II-specific
APICC_09282	GO:0005090	MF	Sar guanyl-nucleotide exchange factor activity
APICC_05223	GO:0033613	MF	activating transcription factor binding
APICC_01723	GO:0017016	MF	Ras GTPase binding
APICC_01723	GO:0017137	MF	Rab GTPase binding
APICC_09534	GO:0001085	MF	RNA polymerase II transcription factor binding
APICC_01726	GO:0035257	MF	nuclear hormone receptor binding
APICC_01728	GO:0017016	MF	Ras GTPase binding
APICC_01728	GO:0017137	MF	Rab GTPase binding
APICC_07325	GO:0001085	MF	RNA polymerase II transcription factor binding
APICC_08922	GO:0005088	MF	Ras guanyl-nucleotide exchange factor activity
APICC_08922	GO:0017016	MF	Ras GTPase binding
APICC_01738	GO:0008536	MF	Ran GTPase binding
APICC_01738	GO:0017016	MF	Ras GTPase binding
APICC_09833	GO:0000982	MF	transcription factor activity, RNA polymerase II proximal promoter sequence-specific DNA binding
APICC_09833	GO:0001077	MF	proximal promoter DNA-binding transcription activator activity, RNA polymerase II-specific
APICC_09833	GO:0001158	MF	enhancer sequence-specific DNA binding
APICC_05389	GO:0000982	MF	transcription factor activity, RNA polymerase II proximal promoter sequence-specific DNA binding
APICC_05389	GO:0001077	MF	proximal promoter DNA-binding transcription activator activity, RNA polymerase II-specific
APICC_05389	GO:0001158	MF	enhancer sequence-specific DNA binding
APICC_05110	GO:0015077	MF	monovalent inorganic cation transmembrane transporter activity
APICC_03029	GO:0000982	MF	transcription factor activity, RNA polymerase II proximal promoter sequence-specific DNA binding
APICC_03029	GO:0001078	MF	proximal promoter DNA-binding transcription repressor activity, RNA polymerase II-specific
APICC_09414	GO:0000983	MF	transcription factor activity, RNA polymerase II core promoter sequence-specific DNA binding
APICC_01630	GO:0000982	MF	transcription factor activity, RNA polymerase II proximal promoter sequence-specific DNA binding
APICC_01630	GO:0001078	MF	proximal promoter DNA-binding transcription repressor activity, RNA polymerase II-specific
APICC_01630	GO:0001085	MF	RNA polymerase II transcription factor binding
APICC_07296	GO:0001158	MF	enhancer sequence-specific DNA binding
APICC_01643	GO:0072509	MF	divalent inorganic cation transmembrane transporter activity
APICC_05027	GO:0015238	MF	drug transmembrane transporter activity
APICC_06481	GO:0000982	MF	transcription factor activity, RNA polymerase II proximal promoter sequence-specific DNA binding
APICC_06481	GO:0001078	MF	proximal promoter DNA-binding transcription repressor activity, RNA polymerase II-specific
APICC_03052	GO:0015077	MF	monovalent inorganic cation transmembrane transporter activity
APICC_01510	GO:0015077	MF	monovalent inorganic cation transmembrane transporter activity
APICC_01510	GO:0015405	MF	P-P-bond-hydrolysis-driven transmembrane transporter activity
APICC_08712	GO:0035257	MF	nuclear hormone receptor binding
APICC_04314	GO:0035257	MF	nuclear hormone receptor binding
APICC_04819	GO:0035257	MF	nuclear hormone receptor binding
APICC_09948	GO:0005088	MF	Ras guanyl-nucleotide exchange factor activity
APICC_09948	GO:0017016	MF	Ras GTPase binding
APICC_09948	GO:0017112	MF	Rab guanyl-nucleotide exchange factor activity
APICC_09948	GO:0017137	MF	Rab GTPase binding
APICC_04735	GO:0017016	MF	Ras GTPase binding
APICC_09038	GO:0005088	MF	Ras guanyl-nucleotide exchange factor activity
APICC_09038	GO:0017016	MF	Ras GTPase binding
APICC_09038	GO:0017112	MF	Rab guanyl-nucleotide exchange factor activity
APICC_09038	GO:0017137	MF	Rab GTPase binding
APICC_09039	GO:0005088	MF	Ras guanyl-nucleotide exchange factor activity
APICC_09039	GO:0017016	MF	Ras GTPase binding
APICC_09039	GO:0017112	MF	Rab guanyl-nucleotide exchange factor activity
APICC_09039	GO:0017137	MF	Rab GTPase binding
APICC_09042	GO:0017016	MF	Ras GTPase binding
APICC_09042	GO:0017137	MF	Rab GTPase binding
APICC_04746	GO:0017016	MF	Ras GTPase binding
APICC_04746	GO:0017137	MF	Rab GTPase binding
APICC_02195	GO:0035257	MF	nuclear hormone receptor binding
APICC_05678	GO:0005088	MF	Ras guanyl-nucleotide exchange factor activity
APICC_05678	GO:0017016	MF	Ras GTPase binding
APICC_01414	GO:0033613	MF	activating transcription factor binding
APICC_01414	GO:0035257	MF	nuclear hormone receptor binding
APICC_07639	GO:0017016	MF	Ras GTPase binding
APICC_07174	GO:0015077	MF	monovalent inorganic cation transmembrane transporter activity
APICC_09975	GO:0015077	MF	monovalent inorganic cation transmembrane transporter activity
APICC_06959	GO:0015077	MF	monovalent inorganic cation transmembrane transporter activity
APICC_08174	GO:0015405	MF	P-P-bond-hydrolysis-driven transmembrane transporter activity
APICC_07114	GO:0000982	MF	transcription factor activity, RNA polymerase II proximal promoter sequence-specific DNA binding
APICC_07114	GO:0001077	MF	proximal promoter DNA-binding transcription activator activity, RNA polymerase II-specific
APICC_07114	GO:0001085	MF	RNA polymerase II transcription factor binding
APICC_01264	GO:0000982	MF	transcription factor activity, RNA polymerase II proximal promoter sequence-specific DNA binding
APICC_01264	GO:0001078	MF	proximal promoter DNA-binding transcription repressor activity, RNA polymerase II-specific
APICC_03204	GO:0015077	MF	monovalent inorganic cation transmembrane transporter activity
APICC_01265	GO:0017016	MF	Ras GTPase binding
APICC_01265	GO:0017137	MF	Rab GTPase binding
APICC_00065	GO:0001085	MF	RNA polymerase II transcription factor binding
APICC_04599	GO:0072509	MF	divalent inorganic cation transmembrane transporter activity
APICC_07119	GO:0000982	MF	transcription factor activity, RNA polymerase II proximal promoter sequence-specific DNA binding
APICC_07119	GO:0001077	MF	proximal promoter DNA-binding transcription activator activity, RNA polymerase II-specific
APICC_07119	GO:0001158	MF	enhancer sequence-specific DNA binding
APICC_06584	GO:0005086	MF	ARF guanyl-nucleotide exchange factor activity
APICC_06584	GO:0017016	MF	Ras GTPase binding
APICC_06584	GO:0017137	MF	Rab GTPase binding
APICC_03227	GO:0001158	MF	enhancer sequence-specific DNA binding
APICC_04610	GO:0035257	MF	nuclear hormone receptor binding
APICC_03233	GO:0017016	MF	Ras GTPase binding
APICC_03233	GO:0017137	MF	Rab GTPase binding
APICC_00079	GO:0008536	MF	Ran GTPase binding
APICC_00079	GO:0017016	MF	Ras GTPase binding
APICC_01287	GO:0005088	MF	Ras guanyl-nucleotide exchange factor activity
APICC_01287	GO:0017016	MF	Ras GTPase binding
APICC_01287	GO:0017034	MF	Rap guanyl-nucleotide exchange factor activity
APICC_01292	GO:0035257	MF	nuclear hormone receptor binding
APICC_03257	GO:0035257	MF	nuclear hormone receptor binding
APICC_00108	GO:0017016	MF	Ras GTPase binding
APICC_00108	GO:0017048	MF	Rho GTPase binding
APICC_01309	GO:0017016	MF	Ras GTPase binding
APICC_01309	GO:0017160	MF	Ral GTPase binding
APICC_01310	GO:0015077	MF	monovalent inorganic cation transmembrane transporter activity
APICC_01310	GO:0015238	MF	drug transmembrane transporter activity
APICC_01312	GO:0015077	MF	monovalent inorganic cation transmembrane transporter activity
APICC_01312	GO:0015238	MF	drug transmembrane transporter activity
APICC_09756	GO:0015077	MF	monovalent inorganic cation transmembrane transporter activity
APICC_00692	GO:0000982	MF	transcription factor activity, RNA polymerase II proximal promoter sequence-specific DNA binding
APICC_00692	GO:0001077	MF	proximal promoter DNA-binding transcription activator activity, RNA polymerase II-specific
APICC_08387	GO:0015077	MF	monovalent inorganic cation transmembrane transporter activity
APICC_09751	GO:0072509	MF	divalent inorganic cation transmembrane transporter activity
APICC_03966	GO:0072509	MF	divalent inorganic cation transmembrane transporter activity
APICC_08389	GO:0000982	MF	transcription factor activity, RNA polymerase II proximal promoter sequence-specific DNA binding
APICC_08585	GO:0000982	MF	transcription factor activity, RNA polymerase II proximal promoter sequence-specific DNA binding
APICC_01126	GO:0017016	MF	Ras GTPase binding
APICC_01126	GO:0017048	MF	Rho GTPase binding
APICC_09752	GO:0015077	MF	monovalent inorganic cation transmembrane transporter activity
APICC_03981	GO:0017016	MF	Ras GTPase binding
APICC_03981	GO:0017137	MF	Rab GTPase binding
APICC_03982	GO:0015077	MF	monovalent inorganic cation transmembrane transporter activity
APICC_03982	GO:0015405	MF	P-P-bond-hydrolysis-driven transmembrane transporter activity
APICC_09838	GO:0000982	MF	transcription factor activity, RNA polymerase II proximal promoter sequence-specific DNA binding
APICC_09838	GO:0001077	MF	proximal promoter DNA-binding transcription activator activity, RNA polymerase II-specific
APICC_00702	GO:0017016	MF	Ras GTPase binding
APICC_00702	GO:0017137	MF	Rab GTPase binding
APICC_03984	GO:0017016	MF	Ras GTPase binding
APICC_03984	GO:0017048	MF	Rho GTPase binding
APICC_09977	GO:0015077	MF	monovalent inorganic cation transmembrane transporter activity
APICC_03985	GO:0015077	MF	monovalent inorganic cation transmembrane transporter activity
APICC_09505	GO:0017016	MF	Ras GTPase binding
APICC_09505	GO:0017048	MF	Rho GTPase binding
APICC_08592	GO:0000982	MF	transcription factor activity, RNA polymerase II proximal promoter sequence-specific DNA binding
APICC_08592	GO:0001077	MF	proximal promoter DNA-binding transcription activator activity, RNA polymerase II-specific
APICC_08592	GO:0035257	MF	nuclear hormone receptor binding
APICC_09860	GO:0000982	MF	transcription factor activity, RNA polymerase II proximal promoter sequence-specific DNA binding
APICC_04352	GO:0001085	MF	RNA polymerase II transcription factor binding
APICC_01021	GO:0000982	MF	transcription factor activity, RNA polymerase II proximal promoter sequence-specific DNA binding
APICC_01021	GO:0001077	MF	proximal promoter DNA-binding transcription activator activity, RNA polymerase II-specific
APICC_04370	GO:0017016	MF	Ras GTPase binding
APICC_04370	GO:0017048	MF	Rho GTPase binding
APICC_08543	GO:0017016	MF	Ras GTPase binding
APICC_08543	GO:0017048	MF	Rho GTPase binding
APICC_08833	GO:0035257	MF	nuclear hormone receptor binding
APICC_04375	GO:0000982	MF	transcription factor activity, RNA polymerase II proximal promoter sequence-specific DNA binding
APICC_04375	GO:0001078	MF	proximal promoter DNA-binding transcription repressor activity, RNA polymerase II-specific
APICC_08834	GO:0000982	MF	transcription factor activity, RNA polymerase II proximal promoter sequence-specific DNA binding
APICC_08834	GO:0001078	MF	proximal promoter DNA-binding transcription repressor activity, RNA polymerase II-specific
APICC_04189	GO:0017016	MF	Ras GTPase binding
APICC_04189	GO:0017048	MF	Rho GTPase binding
APICC_04196	GO:0017016	MF	Ras GTPase binding
APICC_04196	GO:0017160	MF	Ral GTPase binding
APICC_04200	GO:0035257	MF	nuclear hormone receptor binding
APICC_09244	GO:0000982	MF	transcription factor activity, RNA polymerase II proximal promoter sequence-specific DNA binding
APICC_09244	GO:0001077	MF	proximal promoter DNA-binding transcription activator activity, RNA polymerase II-specific
APICC_03519	GO:0017016	MF	Ras GTPase binding
APICC_03519	GO:0017137	MF	Rab GTPase binding
APICC_03524	GO:0000982	MF	transcription factor activity, RNA polymerase II proximal promoter sequence-specific DNA binding
APICC_03524	GO:0001077	MF	proximal promoter DNA-binding transcription activator activity, RNA polymerase II-specific
APICC_03524	GO:0001085	MF	RNA polymerase II transcription factor binding
APICC_08079	GO:0000982	MF	transcription factor activity, RNA polymerase II proximal promoter sequence-specific DNA binding
APICC_08079	GO:0001077	MF	proximal promoter DNA-binding transcription activator activity, RNA polymerase II-specific
APICC_08080	GO:0008536	MF	Ran GTPase binding
APICC_08080	GO:0017016	MF	Ras GTPase binding
APICC_03007	GO:0017016	MF	Ras GTPase binding
APICC_03007	GO:0017137	MF	Rab GTPase binding
APICC_00686	GO:0004887	MF	thyroid hormone receptor activity
APICC_09022	GO:0017016	MF	Ras GTPase binding
APICC_09022	GO:0017160	MF	Ral GTPase binding
APICC_05634	GO:0015405	MF	P-P-bond-hydrolysis-driven transmembrane transporter activity
APICC_00597	GO:0000982	MF	transcription factor activity, RNA polymerase II proximal promoter sequence-specific DNA binding
APICC_00597	GO:0001078	MF	proximal promoter DNA-binding transcription repressor activity, RNA polymerase II-specific
APICC_09578	GO:0015405	MF	P-P-bond-hydrolysis-driven transmembrane transporter activity
APICC_03865	GO:0017016	MF	Ras GTPase binding
APICC_03865	GO:0017137	MF	Rab GTPase binding
APICC_03867	GO:0005088	MF	Ras guanyl-nucleotide exchange factor activity
APICC_03867	GO:0017016	MF	Ras GTPase binding
APICC_03867	GO:0017112	MF	Rab guanyl-nucleotide exchange factor activity
APICC_03867	GO:0017137	MF	Rab GTPase binding
APICC_09983	GO:0017016	MF	Ras GTPase binding
APICC_09983	GO:0017048	MF	Rho GTPase binding
APICC_09983	GO:0033613	MF	activating transcription factor binding
APICC_09813	GO:0005088	MF	Ras guanyl-nucleotide exchange factor activity
APICC_09813	GO:0017016	MF	Ras GTPase binding
APICC_00512	GO:0005088	MF	Ras guanyl-nucleotide exchange factor activity
APICC_00512	GO:0017016	MF	Ras GTPase binding
APICC_00512	GO:0017034	MF	Rap guanyl-nucleotide exchange factor activity
APICC_07315	GO:0015077	MF	monovalent inorganic cation transmembrane transporter activity
APICC_02249	GO:0017016	MF	Ras GTPase binding
APICC_02249	GO:0017048	MF	Rho GTPase binding
APICC_02249	GO:0017049	MF	GTP-Rho binding
APICC_09481	GO:0015238	MF	drug transmembrane transporter activity
APICC_10135	GO:0035257	MF	nuclear hormone receptor binding
APICC_00285	GO:0004012	MF	phospholipid-translocating ATPase activity
APICC_09929	GO:0015238	MF	drug transmembrane transporter activity
APICC_06585	GO:0072509	MF	divalent inorganic cation transmembrane transporter activity
APICC_06811	GO:0001085	MF	RNA polymerase II transcription factor binding
APICC_06811	GO:0001158	MF	enhancer sequence-specific DNA binding
APICC_09982	GO:0001158	MF	enhancer sequence-specific DNA binding
APICC_03265	GO:0015077	MF	monovalent inorganic cation transmembrane transporter activity
APICC_00110	GO:0000982	MF	transcription factor activity, RNA polymerase II proximal promoter sequence-specific DNA binding
APICC_00110	GO:0001077	MF	proximal promoter DNA-binding transcription activator activity, RNA polymerase II-specific
APICC_06592	GO:0015238	MF	drug transmembrane transporter activity
APICC_00113	GO:0015238	MF	drug transmembrane transporter activity
APICC_05592	GO:0000982	MF	transcription factor activity, RNA polymerase II proximal promoter sequence-specific DNA binding
APICC_05592	GO:0001078	MF	proximal promoter DNA-binding transcription repressor activity, RNA polymerase II-specific
APICC_07576	GO:0015238	MF	drug transmembrane transporter activity
APICC_06459	GO:0001085	MF	RNA polymerase II transcription factor binding
APICC_06460	GO:0005088	MF	Ras guanyl-nucleotide exchange factor activity
APICC_06460	GO:0017016	MF	Ras GTPase binding
APICC_06460	GO:0017112	MF	Rab guanyl-nucleotide exchange factor activity
APICC_06460	GO:0017137	MF	Rab GTPase binding
APICC_08990	GO:0000982	MF	transcription factor activity, RNA polymerase II proximal promoter sequence-specific DNA binding
APICC_08990	GO:0001078	MF	proximal promoter DNA-binding transcription repressor activity, RNA polymerase II-specific
APICC_02133	GO:0015405	MF	P-P-bond-hydrolysis-driven transmembrane transporter activity
APICC_02134	GO:0030306	MF	ADP-ribosylation factor binding
APICC_07581	GO:0005088	MF	Ras guanyl-nucleotide exchange factor activity
APICC_07581	GO:0017016	MF	Ras GTPase binding
APICC_05598	GO:0035257	MF	nuclear hormone receptor binding
APICC_02136	GO:0015077	MF	monovalent inorganic cation transmembrane transporter activity
APICC_02136	GO:0015405	MF	P-P-bond-hydrolysis-driven transmembrane transporter activity
APICC_09810	GO:0000982	MF	transcription factor activity, RNA polymerase II proximal promoter sequence-specific DNA binding
APICC_09810	GO:0001077	MF	proximal promoter DNA-binding transcription activator activity, RNA polymerase II-specific
APICC_09810	GO:0001085	MF	RNA polymerase II transcription factor binding
APICC_09810	GO:0001102	MF	RNA polymerase II activating transcription factor binding
APICC_09810	GO:0033613	MF	activating transcription factor binding
APICC_02138	GO:0000982	MF	transcription factor activity, RNA polymerase II proximal promoter sequence-specific DNA binding
APICC_02138	GO:0001077	MF	proximal promoter DNA-binding transcription activator activity, RNA polymerase II-specific
APICC_02138	GO:0001085	MF	RNA polymerase II transcription factor binding
APICC_02138	GO:0001102	MF	RNA polymerase II activating transcription factor binding
APICC_02138	GO:0001158	MF	enhancer sequence-specific DNA binding
APICC_02138	GO:0033613	MF	activating transcription factor binding
APICC_02140	GO:0005088	MF	Ras guanyl-nucleotide exchange factor activity
APICC_02140	GO:0005089	MF	Rho guanyl-nucleotide exchange factor activity
APICC_02140	GO:0017016	MF	Ras GTPase binding
APICC_02140	GO:0017048	MF	Rho GTPase binding
APICC_05608	GO:0001085	MF	RNA polymerase II transcription factor binding
APICC_05608	GO:0033613	MF	activating transcription factor binding
APICC_05617	GO:0035257	MF	nuclear hormone receptor binding
APICC_05618	GO:0015077	MF	monovalent inorganic cation transmembrane transporter activity
APICC_05618	GO:0045153	MF	electron transporter, transferring electrons within CoQH2-cytochrome c reductase complex activity
APICC_03054	GO:0015405	MF	P-P-bond-hydrolysis-driven transmembrane transporter activity
APICC_03055	GO:0035257	MF	nuclear hormone receptor binding
APICC_07599	GO:0017016	MF	Ras GTPase binding
APICC_07599	GO:0017137	MF	Rab GTPase binding
APICC_02147	GO:0017016	MF	Ras GTPase binding
APICC_02147	GO:0017137	MF	Rab GTPase binding
APICC_02148	GO:0033613	MF	activating transcription factor binding
APICC_03064	GO:0004012	MF	phospholipid-translocating ATPase activity
APICC_05624	GO:0015238	MF	drug transmembrane transporter activity
APICC_07603	GO:0000982	MF	transcription factor activity, RNA polymerase II proximal promoter sequence-specific DNA binding
APICC_07603	GO:0001077	MF	proximal promoter DNA-binding transcription activator activity, RNA polymerase II-specific
APICC_03065	GO:0000982	MF	transcription factor activity, RNA polymerase II proximal promoter sequence-specific DNA binding
APICC_03065	GO:0001077	MF	proximal promoter DNA-binding transcription activator activity, RNA polymerase II-specific
APICC_02813	GO:0005088	MF	Ras guanyl-nucleotide exchange factor activity
APICC_02813	GO:0017016	MF	Ras GTPase binding
APICC_02813	GO:0017034	MF	Rap guanyl-nucleotide exchange factor activity
APICC_03133	GO:0008536	MF	Ran GTPase binding
APICC_03133	GO:0017016	MF	Ras GTPase binding
APICC_03136	GO:0015238	MF	drug transmembrane transporter activity
APICC_06309	GO:0004012	MF	phospholipid-translocating ATPase activity
APICC_09360	GO:0000982	MF	transcription factor activity, RNA polymerase II proximal promoter sequence-specific DNA binding
APICC_09360	GO:0001078	MF	proximal promoter DNA-binding transcription repressor activity, RNA polymerase II-specific
APICC_03143	GO:0000982	MF	transcription factor activity, RNA polymerase II proximal promoter sequence-specific DNA binding
APICC_03143	GO:0001078	MF	proximal promoter DNA-binding transcription repressor activity, RNA polymerase II-specific
APICC_03143	GO:0001085	MF	RNA polymerase II transcription factor binding
APICC_03143	GO:0001102	MF	RNA polymerase II activating transcription factor binding
APICC_03143	GO:0033613	MF	activating transcription factor binding
APICC_03143	GO:0035257	MF	nuclear hormone receptor binding
APICC_03157	GO:0000982	MF	transcription factor activity, RNA polymerase II proximal promoter sequence-specific DNA binding
APICC_03157	GO:0001077	MF	proximal promoter DNA-binding transcription activator activity, RNA polymerase II-specific
APICC_03157	GO:0001158	MF	enhancer sequence-specific DNA binding
APICC_03157	GO:0001205	MF	distal enhancer DNA-binding transcription activator activity, RNA polymerase II-specific
APICC_06318	GO:0015077	MF	monovalent inorganic cation transmembrane transporter activity
APICC_00030	GO:0035257	MF	nuclear hormone receptor binding
APICC_00030	GO:0072509	MF	divalent inorganic cation transmembrane transporter activity
APICC_03162	GO:0017016	MF	Ras GTPase binding
APICC_03162	GO:0017137	MF	Rab GTPase binding
APICC_08012	GO:0001085	MF	RNA polymerase II transcription factor binding
APICC_08012	GO:0001102	MF	RNA polymerase II activating transcription factor binding
APICC_08012	GO:0033613	MF	activating transcription factor binding
APICC_02836	GO:0005088	MF	Ras guanyl-nucleotide exchange factor activity
APICC_02836	GO:0017016	MF	Ras GTPase binding
APICC_00031	GO:0005088	MF	Ras guanyl-nucleotide exchange factor activity
APICC_00031	GO:0017016	MF	Ras GTPase binding
APICC_08016	GO:0015077	MF	monovalent inorganic cation transmembrane transporter activity
APICC_02839	GO:0001085	MF	RNA polymerase II transcription factor binding
APICC_03165	GO:0035257	MF	nuclear hormone receptor binding
APICC_00040	GO:0015238	MF	drug transmembrane transporter activity
APICC_00040	GO:0015405	MF	P-P-bond-hydrolysis-driven transmembrane transporter activity
APICC_09997	GO:0015405	MF	P-P-bond-hydrolysis-driven transmembrane transporter activity
APICC_03185	GO:0004012	MF	phospholipid-translocating ATPase activity
APICC_03185	GO:0015405	MF	P-P-bond-hydrolysis-driven transmembrane transporter activity
APICC_08029	GO:0000982	MF	transcription factor activity, RNA polymerase II proximal promoter sequence-specific DNA binding
APICC_08029	GO:0001077	MF	proximal promoter DNA-binding transcription activator activity, RNA polymerase II-specific
APICC_06341	GO:0017016	MF	Ras GTPase binding
APICC_06341	GO:0017137	MF	Rab GTPase binding
APICC_03192	GO:0015077	MF	monovalent inorganic cation transmembrane transporter activity
APICC_03192	GO:0015238	MF	drug transmembrane transporter activity
APICC_06570	GO:0008536	MF	Ran GTPase binding
APICC_06570	GO:0017016	MF	Ras GTPase binding
APICC_06573	GO:0015077	MF	monovalent inorganic cation transmembrane transporter activity
APICC_09961	GO:0001158	MF	enhancer sequence-specific DNA binding
APICC_09961	GO:0001205	MF	distal enhancer DNA-binding transcription activator activity, RNA polymerase II-specific
APICC_06099	GO:0000982	MF	transcription factor activity, RNA polymerase II proximal promoter sequence-specific DNA binding
APICC_06099	GO:0001078	MF	proximal promoter DNA-binding transcription repressor activity, RNA polymerase II-specific
APICC_06100	GO:0015077	MF	monovalent inorganic cation transmembrane transporter activity
APICC_06100	GO:0015238	MF	drug transmembrane transporter activity
APICC_06103	GO:0017016	MF	Ras GTPase binding
APICC_06103	GO:0017137	MF	Rab GTPase binding
APICC_08763	GO:0017016	MF	Ras GTPase binding
APICC_08763	GO:0017137	MF	Rab GTPase binding
APICC_09269	GO:0005088	MF	Ras guanyl-nucleotide exchange factor activity
APICC_09269	GO:0005089	MF	Rho guanyl-nucleotide exchange factor activity
APICC_09269	GO:0017016	MF	Ras GTPase binding
APICC_09269	GO:0017048	MF	Rho GTPase binding
APICC_04965	GO:0015181	MF	arginine transmembrane transporter activity
APICC_04965	GO:0015238	MF	drug transmembrane transporter activity
APICC_02624	GO:0000982	MF	transcription factor activity, RNA polymerase II proximal promoter sequence-specific DNA binding
APICC_02624	GO:0001077	MF	proximal promoter DNA-binding transcription activator activity, RNA polymerase II-specific
APICC_04968	GO:0017016	MF	Ras GTPase binding
APICC_04968	GO:0017137	MF	Rab GTPase binding
APICC_02629	GO:0015238	MF	drug transmembrane transporter activity
APICC_07256	GO:0017016	MF	Ras GTPase binding
APICC_07256	GO:0017137	MF	Rab GTPase binding
APICC_06142	GO:0015405	MF	P-P-bond-hydrolysis-driven transmembrane transporter activity
APICC_02634	GO:0035257	MF	nuclear hormone receptor binding
APICC_09764	GO:0015405	MF	P-P-bond-hydrolysis-driven transmembrane transporter activity
APICC_08773	GO:0015405	MF	P-P-bond-hydrolysis-driven transmembrane transporter activity
APICC_07260	GO:0015405	MF	P-P-bond-hydrolysis-driven transmembrane transporter activity
APICC_07606	GO:0001085	MF	RNA polymerase II transcription factor binding
APICC_07606	GO:0001158	MF	enhancer sequence-specific DNA binding
APICC_07772	GO:0001085	MF	RNA polymerase II transcription factor binding
APICC_07772	GO:0001158	MF	enhancer sequence-specific DNA binding
APICC_05822	GO:0015405	MF	P-P-bond-hydrolysis-driven transmembrane transporter activity
APICC_05825	GO:0001085	MF	RNA polymerase II transcription factor binding
APICC_02348	GO:0017016	MF	Ras GTPase binding
APICC_02348	GO:0017048	MF	Rho GTPase binding
APICC_02362	GO:0001085	MF	RNA polymerase II transcription factor binding
APICC_05850	GO:0000982	MF	transcription factor activity, RNA polymerase II proximal promoter sequence-specific DNA binding
APICC_05850	GO:0001078	MF	proximal promoter DNA-binding transcription repressor activity, RNA polymerase II-specific
APICC_05850	GO:0001158	MF	enhancer sequence-specific DNA binding
APICC_02372	GO:0005088	MF	Ras guanyl-nucleotide exchange factor activity
APICC_02372	GO:0017016	MF	Ras GTPase binding
APICC_02372	GO:0017112	MF	Rab guanyl-nucleotide exchange factor activity
APICC_02372	GO:0017137	MF	Rab GTPase binding
APICC_02374	GO:0015238	MF	drug transmembrane transporter activity
APICC_02378	GO:0035257	MF	nuclear hormone receptor binding
APICC_05859	GO:0001085	MF	RNA polymerase II transcription factor binding
APICC_05859	GO:0033613	MF	activating transcription factor binding
APICC_09608	GO:0000982	MF	transcription factor activity, RNA polymerase II proximal promoter sequence-specific DNA binding
APICC_09608	GO:0001077	MF	proximal promoter DNA-binding transcription activator activity, RNA polymerase II-specific
APICC_05865	GO:0001085	MF	RNA polymerase II transcription factor binding
APICC_02394	GO:0035257	MF	nuclear hormone receptor binding
APICC_05870	GO:0017016	MF	Ras GTPase binding
APICC_09553	GO:0005088	MF	Ras guanyl-nucleotide exchange factor activity
APICC_09553	GO:0005089	MF	Rho guanyl-nucleotide exchange factor activity
APICC_09553	GO:0017016	MF	Ras GTPase binding
APICC_09553	GO:0017048	MF	Rho GTPase binding
APICC_05872	GO:0005088	MF	Ras guanyl-nucleotide exchange factor activity
APICC_05872	GO:0017016	MF	Ras GTPase binding
APICC_05872	GO:0017112	MF	Rab guanyl-nucleotide exchange factor activity
APICC_05872	GO:0017137	MF	Rab GTPase binding
APICC_07769	GO:0072509	MF	divalent inorganic cation transmembrane transporter activity
APICC_08864	GO:0017016	MF	Ras GTPase binding
APICC_08864	GO:0017160	MF	Ral GTPase binding
APICC_05210	GO:0015077	MF	monovalent inorganic cation transmembrane transporter activity
APICC_05210	GO:0015238	MF	drug transmembrane transporter activity
APICC_07387	GO:0005088	MF	Ras guanyl-nucleotide exchange factor activity
APICC_07387	GO:0017016	MF	Ras GTPase binding
APICC_07387	GO:0017112	MF	Rab guanyl-nucleotide exchange factor activity
APICC_07387	GO:0017137	MF	Rab GTPase binding
APICC_08872	GO:0000982	MF	transcription factor activity, RNA polymerase II proximal promoter sequence-specific DNA binding
APICC_08872	GO:0001077	MF	proximal promoter DNA-binding transcription activator activity, RNA polymerase II-specific
APICC_08872	GO:0001158	MF	enhancer sequence-specific DNA binding
APICC_01239	GO:0001085	MF	RNA polymerase II transcription factor binding
APICC_04564	GO:0005088	MF	Ras guanyl-nucleotide exchange factor activity
APICC_04564	GO:0005089	MF	Rho guanyl-nucleotide exchange factor activity
APICC_04564	GO:0017016	MF	Ras GTPase binding
APICC_04564	GO:0017048	MF	Rho GTPase binding
APICC_01249	GO:0035257	MF	nuclear hormone receptor binding
APICC_04574	GO:0000982	MF	transcription factor activity, RNA polymerase II proximal promoter sequence-specific DNA binding
APICC_04574	GO:0001077	MF	proximal promoter DNA-binding transcription activator activity, RNA polymerase II-specific
APICC_04574	GO:0001158	MF	enhancer sequence-specific DNA binding
APICC_04574	GO:0001205	MF	distal enhancer DNA-binding transcription activator activity, RNA polymerase II-specific
APICC_07104	GO:0017016	MF	Ras GTPase binding
APICC_07104	GO:0017048	MF	Rho GTPase binding
APICC_09689	GO:0017016	MF	Ras GTPase binding
APICC_09689	GO:0017048	MF	Rho GTPase binding
APICC_07399	GO:0001085	MF	RNA polymerase II transcription factor binding
APICC_07399	GO:0001102	MF	RNA polymerase II activating transcription factor binding
APICC_07399	GO:0001206	MF	distal enhancer DNA-binding transcription repressor activity, RNA polymerase II-specific
APICC_07399	GO:0033613	MF	activating transcription factor binding
APICC_09473	GO:0017016	MF	Ras GTPase binding
APICC_09473	GO:0017137	MF	Rab GTPase binding
APICC_00895	GO:0035257	MF	nuclear hormone receptor binding
APICC_06939	GO:0015077	MF	monovalent inorganic cation transmembrane transporter activity
APICC_03138	GO:0000982	MF	transcription factor activity, RNA polymerase II proximal promoter sequence-specific DNA binding
APICC_03138	GO:0001077	MF	proximal promoter DNA-binding transcription activator activity, RNA polymerase II-specific
APICC_00017	GO:0000982	MF	transcription factor activity, RNA polymerase II proximal promoter sequence-specific DNA binding
APICC_00017	GO:0001077	MF	proximal promoter DNA-binding transcription activator activity, RNA polymerase II-specific
APICC_00017	GO:0001085	MF	RNA polymerase II transcription factor binding
APICC_06943	GO:0030306	MF	ADP-ribosylation factor binding
APICC_03156	GO:0008536	MF	Ran GTPase binding
APICC_03156	GO:0017016	MF	Ras GTPase binding
APICC_00029	GO:0005088	MF	Ras guanyl-nucleotide exchange factor activity
APICC_00029	GO:0005089	MF	Rho guanyl-nucleotide exchange factor activity
APICC_00029	GO:0017016	MF	Ras GTPase binding
APICC_00029	GO:0017048	MF	Rho GTPase binding
APICC_08487	GO:0017016	MF	Ras GTPase binding
APICC_08487	GO:0017048	MF	Rho GTPase binding
APICC_08488	GO:0017016	MF	Ras GTPase binding
APICC_08488	GO:0017048	MF	Rho GTPase binding
APICC_06951	GO:0015077	MF	monovalent inorganic cation transmembrane transporter activity
APICC_04209	GO:0015077	MF	monovalent inorganic cation transmembrane transporter activity
APICC_10023	GO:0015077	MF	monovalent inorganic cation transmembrane transporter activity
APICC_00045	GO:0035257	MF	nuclear hormone receptor binding
APICC_05199	GO:0016290	MF	palmitoyl-CoA hydrolase activity
APICC_05200	GO:0016290	MF	palmitoyl-CoA hydrolase activity
APICC_08613	GO:0016290	MF	palmitoyl-CoA hydrolase activity
APICC_01709	GO:0015301	MF	anion:anion antiporter activity
APICC_05066	GO:0016290	MF	palmitoyl-CoA hydrolase activity
APICC_04846	GO:0001135	MF	RNA polymerase II transcription regulator recruiting activity
APICC_07858	GO:0015301	MF	anion:anion antiporter activity
APICC_09238	GO:0015301	MF	anion:anion antiporter activity
APICC_08681	GO:0015301	MF	anion:anion antiporter activity
APICC_08555	GO:0015301	MF	anion:anion antiporter activity
APICC_09773	GO:0015301	MF	anion:anion antiporter activity
APICC_08793	GO:0016290	MF	palmitoyl-CoA hydrolase activity
APICC_04252	GO:0030375	MF	thyroid hormone receptor coactivator activity
APICC_06901	GO:0030375	MF	thyroid hormone receptor coactivator activity
APICC_07035	GO:0015301	MF	anion:anion antiporter activity
APICC_00635	GO:0016290	MF	palmitoyl-CoA hydrolase activity
APICC_09483	GO:0030375	MF	thyroid hormone receptor coactivator activity
APICC_00307	GO:0015301	MF	anion:anion antiporter activity
APICC_06632	GO:0015301	MF	anion:anion antiporter activity
APICC_06035	GO:0015301	MF	anion:anion antiporter activity
APICC_02998	GO:0015301	MF	anion:anion antiporter activity
APICC_09396	GO:0001135	MF	RNA polymerase II transcription regulator recruiting activity
APICC_07165	GO:0018271	MF	biotin-protein ligase activity
APICC_05420	GO:0015301	MF	anion:anion antiporter activity
APICC_08018	GO:0043333	MF	2-octaprenyl-6-methoxy-1,4-benzoquinone methylase activity
APICC_07608	GO:0030375	MF	thyroid hormone receptor coactivator activity
APICC_04827	GO:0015301	MF	anion:anion antiporter activity
APICC_05501	GO:0004121	MF	cystathionine beta-lyase activity
APICC_02057	GO:0015301	MF	anion:anion antiporter activity
APICC_01989	GO:0016290	MF	palmitoyl-CoA hydrolase activity
APICC_05012	GO:0015301	MF	anion:anion antiporter activity
APICC_01306	GO:0015301	MF	anion:anion antiporter activity
APICC_09244	GO:0001135	MF	RNA polymerase II transcription regulator recruiting activity
APICC_09929	GO:0015301	MF	anion:anion antiporter activity
APICC_05894	GO:0003674	MF	molecular_function
APICC_07476	GO:0003674	MF	molecular_function
APICC_07476	GO:0016765	MF	transferase activity, transferring alkyl or aryl (other than methyl) groups
APICC_05498	GO:0003674	MF	molecular_function
APICC_09021	GO:0003674	MF	molecular_function
APICC_05440	GO:0003674	MF	molecular_function
APICC_05440	GO:0052689	MF	carboxylic ester hydrolase activity
APICC_05188	GO:0000976	MF	transcription regulatory region sequence-specific DNA binding
APICC_05188	GO:0001046	MF	core promoter sequence-specific DNA binding
APICC_05188	GO:0001163	MF	RNA polymerase I regulatory region sequence-specific DNA binding
APICC_05188	GO:0001164	MF	RNA polymerase I CORE element sequence-specific DNA binding
APICC_05188	GO:0003674	MF	molecular_function
APICC_05188	GO:0003676	MF	nucleic acid binding
APICC_05188	GO:0003677	MF	DNA binding
APICC_05188	GO:0005515	MF	protein binding
APICC_05189	GO:0003674	MF	molecular_function
APICC_05189	GO:0004175	MF	endopeptidase activity
APICC_05189	GO:0008233	MF	peptidase activity
APICC_05189	GO:0008234	MF	cysteine-type peptidase activity
APICC_05189	GO:0016929	MF	SUMO-specific protease activity
APICC_05189	GO:0019783	MF	ubiquitin-like protein-specific protease activity
APICC_09768	GO:0003674	MF	molecular_function
APICC_09768	GO:0004175	MF	endopeptidase activity
APICC_09768	GO:0008233	MF	peptidase activity
APICC_09768	GO:0008234	MF	cysteine-type peptidase activity
APICC_09768	GO:0016929	MF	SUMO-specific protease activity
APICC_09768	GO:0019783	MF	ubiquitin-like protein-specific protease activity
APICC_02007	GO:0003674	MF	molecular_function
APICC_02007	GO:0004175	MF	endopeptidase activity
APICC_02007	GO:0008233	MF	peptidase activity
APICC_02007	GO:0008234	MF	cysteine-type peptidase activity
APICC_02007	GO:0016929	MF	SUMO-specific protease activity
APICC_02007	GO:0019783	MF	ubiquitin-like protein-specific protease activity
APICC_05431	GO:0003674	MF	molecular_function
APICC_05431	GO:0005215	MF	transporter activity
APICC_05431	GO:0005261	MF	cation channel activity
APICC_05431	GO:0005515	MF	protein binding
APICC_05431	GO:0015079	MF	potassium ion transmembrane transporter activity
APICC_05431	GO:0015267	MF	channel activity
APICC_05431	GO:0022803	MF	passive transmembrane transporter activity
APICC_05431	GO:0022857	MF	transmembrane transporter activity
APICC_05431	GO:0022890	MF	inorganic cation transmembrane transporter activity
APICC_01996	GO:0003674	MF	molecular_function
APICC_01996	GO:0004812	MF	aminoacyl-tRNA ligase activity
APICC_01996	GO:0005515	MF	protein binding
APICC_02004	GO:0003674	MF	molecular_function
APICC_02004	GO:0003756	MF	protein disulfide isomerase activity
APICC_02004	GO:0004888	MF	transmembrane signaling receptor activity
APICC_02004	GO:0005080	MF	protein kinase C binding
APICC_02004	GO:0005515	MF	protein binding
APICC_02004	GO:0015026	MF	coreceptor activity
APICC_02004	GO:0038023	MF	signaling receptor activity
APICC_02004	GO:0042805	MF	actinin binding
APICC_02004	GO:0043236	MF	laminin binding
APICC_02004	GO:0044877	MF	protein-containing complex binding
APICC_02004	GO:0051393	MF	alpha-actinin binding
APICC_05374	GO:0003674	MF	molecular_function
APICC_05374	GO:0003676	MF	nucleic acid binding
APICC_05374	GO:0003712	MF	transcription coregulator activity
APICC_05374	GO:0003713	MF	transcription coactivator activity
APICC_05374	GO:0003723	MF	RNA binding
APICC_05374	GO:0003724	MF	RNA helicase activity
APICC_05374	GO:0003729	MF	mRNA binding
APICC_05374	GO:0004386	MF	helicase activity
APICC_05374	GO:0005515	MF	protein binding
APICC_05374	GO:0008186	MF	RNA-dependent ATPase activity
APICC_05374	GO:0016887	MF	ATPase activity
APICC_05374	GO:0044877	MF	protein-containing complex binding
APICC_05375	GO:0003674	MF	molecular_function
APICC_05375	GO:0005215	MF	transporter activity
APICC_05375	GO:0015234	MF	thiamine transmembrane transporter activity
APICC_05375	GO:0015291	MF	secondary active transmembrane transporter activity
APICC_05375	GO:0015297	MF	antiporter activity
APICC_05375	GO:0022857	MF	transmembrane transporter activity
APICC_05375	GO:0090482	MF	vitamin transmembrane transporter activity
APICC_05375	GO:1901474	MF	azole transmembrane transporter activity
APICC_02005	GO:0003674	MF	molecular_function
APICC_02005	GO:0005515	MF	protein binding
APICC_02005	GO:0051287	MF	NAD binding
APICC_02006	GO:0003674	MF	molecular_function
APICC_07522	GO:0003674	MF	molecular_function
APICC_07522	GO:0003676	MF	nucleic acid binding
APICC_07522	GO:0003677	MF	DNA binding
APICC_07522	GO:0005515	MF	protein binding
APICC_07522	GO:0008094	MF	DNA-dependent ATPase activity
APICC_07522	GO:0016887	MF	ATPase activity
APICC_07522	GO:0030983	MF	mismatched DNA binding
APICC_02660	GO:0003674	MF	molecular_function
APICC_02660	GO:0016791	MF	phosphatase activity
APICC_07477	GO:0003674	MF	molecular_function
[truncated: 1,042,748+ more rows]
