# Supplementary material for: Distinct virulence of the microsporidian parasite in honey bees competing habitat
Source: Front Cell Infect Microbiol. 2025 Feb 17;15:1524197. doi: 10.3389/fcimb.2025.1524197 (PMC11873089; doi:10.3389/fcimb.2025.1524197)
Supplement: Supplementary file 4 [file Table4.xlsx]

## Sheet: Figure1A
source	treatment	cup	day	sample	event		Figure 1 Cumulative survival of the honey bees
PAmel	group1	cup1	1	1	0
PAmel	group1	cup1	1	2	0				Host	Parasite		0	alive bees
PAmel	group1	cup1	1	3	0		group1	uninfected	Amel	PAmel		1	dead bees
PAmel	group1	cup1	1	4	0		group2	uninfected	Acer	PAmel
PAmel	group1	cup1	1	5	0		group3	infected	Amel	PAmel
PAmel	group1	cup1	1	6	0		group4	infected	Acer	PAmel
PAmel	group1	cup1	1	7	0		group5	uninfected	Amel	PAcer
PAmel	group1	cup1	1	8	0		group6	uninfected	Acer	PAcer
PAmel	group1	cup1	1	9	0		group7	infected	Amel	PAcer
PAmel	group1	cup1	1	10	0		group8	infected	Acer	PAcer
PAmel	group1	cup1	1	11	0
PAmel	group1	cup1	1	12	0
PAmel	group1	cup1	1	13	0
PAmel	group1	cup1	1	14	0
PAmel	group1	cup1	1	15	0
PAmel	group1	cup1	1	16	0
PAmel	group1	cup1	1	17	0
PAmel	group1	cup1	1	18	0
PAmel	group1	cup1	1	19	0
PAmel	group1	cup1	1	20	0
PAmel	group1	cup1	1	21	0
PAmel	group1	cup1	1	22	0
PAmel	group1	cup1	1	23	0
PAmel	group1	cup1	1	24	0
PAmel	group1	cup1	1	25	0
PAmel	group1	cup1	1	26	0
PAmel	group1	cup1	1	27	0
PAmel	group1	cup1	1	28	0
PAmel	group1	cup1	1	29	0
PAmel	group1	cup1	1	30	0
PAmel	group1	cup1	1	31	0
PAmel	group1	cup1	1	32	0
PAmel	group1	cup1	1	33	0
PAmel	group1	cup1	1	34	0
PAmel	group1	cup1	1	35	0
PAmel	group1	cup1	1	36	0
PAmel	group1	cup1	1	37	0
PAmel	group1	cup1	1	38	0
PAmel	group1	cup1	1	39	0
PAmel	group1	cup1	1	40	0
PAmel	group1	cup1	1	41	0
PAmel	group1	cup1	1	42	0
PAmel	group1	cup1	1	43	0
PAmel	group1	cup1	1	44	0
PAmel	group1	cup1	1	45	0
PAmel	group1	cup1	1	46	0
PAmel	group1	cup1	1	47	0
PAmel	group1	cup1	2	1	0
PAmel	group1	cup1	2	2	0
PAmel	group1	cup1	2	3	0
PAmel	group1	cup1	2	4	0
PAmel	group1	cup1	2	5	0
PAmel	group1	cup1	2	6	0
PAmel	group1	cup1	2	7	0
PAmel	group1	cup1	2	8	0
PAmel	group1	cup1	2	9	0
PAmel	group1	cup1	2	10	0
PAmel	group1	cup1	2	11	0
PAmel	group1	cup1	2	12	0
PAmel	group1	cup1	2	13	0
PAmel	group1	cup1	2	14	0
PAmel	group1	cup1	2	15	0
PAmel	group1	cup1	2	16	0
PAmel	group1	cup1	2	17	0
PAmel	group1	cup1	2	18	0
PAmel	group1	cup1	2	19	0
PAmel	group1	cup1	2	20	0
PAmel	group1	cup1	2	21	0
PAmel	group1	cup1	2	22	0
PAmel	group1	cup1	2	23	0
PAmel	group1	cup1	2	24	0
PAmel	group1	cup1	2	25	0
PAmel	group1	cup1	2	26	0
PAmel	group1	cup1	2	27	0
PAmel	group1	cup1	2	28	0
PAmel	group1	cup1	2	29	0
PAmel	group1	cup1	2	30	0
PAmel	group1	cup1	2	31	0
PAmel	group1	cup1	2	32	0
PAmel	group1	cup1	2	33	0
PAmel	group1	cup1	2	34	0
PAmel	group1	cup1	2	35	0
PAmel	group1	cup1	2	36	0
PAmel	group1	cup1	2	37	0
PAmel	group1	cup1	2	38	0
PAmel	group1	cup1	2	39	0
PAmel	group1	cup1	2	40	0
PAmel	group1	cup1	2	41	0
PAmel	group1	cup1	2	42	0
PAmel	group1	cup1	2	43	0
PAmel	group1	cup1	2	44	0
PAmel	group1	cup1	3	1	0
PAmel	group1	cup1	3	2	0
PAmel	group1	cup1	3	3	0
PAmel	group1	cup1	3	4	0
PAmel	group1	cup1	3	5	0
PAmel	group1	cup1	3	6	0
PAmel	group1	cup1	3	7	0
PAmel	group1	cup1	3	8	0
PAmel	group1	cup1	3	9	0
PAmel	group1	cup1	3	10	0
PAmel	group1	cup1	3	11	0
PAmel	group1	cup1	3	12	0
PAmel	group1	cup1	3	13	0
PAmel	group1	cup1	3	14	0
PAmel	group1	cup1	3	15	0
PAmel	group1	cup1	3	16	0
PAmel	group1	cup1	3	17	0
PAmel	group1	cup1	3	18	0
PAmel	group1	cup1	3	19	0
PAmel	group1	cup1	3	20	0
PAmel	group1	cup1	3	21	0
PAmel	group1	cup1	3	22	0
PAmel	group1	cup1	3	23	0
PAmel	group1	cup1	3	24	0
PAmel	group1	cup1	3	25	0
PAmel	group1	cup1	3	26	0
PAmel	group1	cup1	3	27	0
PAmel	group1	cup1	3	28	0
PAmel	group1	cup1	3	29	0
PAmel	group1	cup1	3	30	0
PAmel	group1	cup1	3	31	0
PAmel	group1	cup1	3	32	0
PAmel	group1	cup1	3	33	0
PAmel	group1	cup1	3	34	0
PAmel	group1	cup1	3	35	0
PAmel	group1	cup1	3	36	0
PAmel	group1	cup1	3	37	0
PAmel	group1	cup1	3	38	0
PAmel	group1	cup1	3	39	0
PAmel	group1	cup1	3	40	0
PAmel	group1	cup1	3	41	0
PAmel	group1	cup1	4	1	0
PAmel	group1	cup1	4	2	0
PAmel	group1	cup1	4	3	0
PAmel	group1	cup1	4	4	0
PAmel	group1	cup1	4	5	0
PAmel	group1	cup1	4	6	0
PAmel	group1	cup1	4	7	0
PAmel	group1	cup1	4	8	0
PAmel	group1	cup1	4	9	0
PAmel	group1	cup1	4	10	0
PAmel	group1	cup1	4	11	0
PAmel	group1	cup1	4	12	0
PAmel	group1	cup1	4	13	0
PAmel	group1	cup1	4	14	0
PAmel	group1	cup1	4	15	0
PAmel	group1	cup1	4	16	0
PAmel	group1	cup1	4	17	0
PAmel	group1	cup1	4	18	0
PAmel	group1	cup1	4	19	0
PAmel	group1	cup1	4	20	0
PAmel	group1	cup1	4	21	0
PAmel	group1	cup1	4	22	0
PAmel	group1	cup1	4	23	0
PAmel	group1	cup1	4	24	0
PAmel	group1	cup1	4	25	0
PAmel	group1	cup1	4	26	0
PAmel	group1	cup1	4	27	0
PAmel	group1	cup1	4	28	0
PAmel	group1	cup1	4	29	0
PAmel	group1	cup1	4	30	0
PAmel	group1	cup1	4	31	0
PAmel	group1	cup1	4	32	0
PAmel	group1	cup1	4	33	0
PAmel	group1	cup1	4	34	0
PAmel	group1	cup1	4	35	0
PAmel	group1	cup1	4	36	0
PAmel	group1	cup1	4	37	0
PAmel	group1	cup1	4	38	0
PAmel	group1	cup1	5	1	0
PAmel	group1	cup1	5	2	0
PAmel	group1	cup1	5	3	0
PAmel	group1	cup1	5	4	0
PAmel	group1	cup1	5	5	0
PAmel	group1	cup1	5	6	0
PAmel	group1	cup1	5	7	0
PAmel	group1	cup1	5	8	0
PAmel	group1	cup1	5	9	0
PAmel	group1	cup1	5	10	0
PAmel	group1	cup1	5	11	0
PAmel	group1	cup1	5	12	0
PAmel	group1	cup1	5	13	0
PAmel	group1	cup1	5	14	0
PAmel	group1	cup1	5	15	0
PAmel	group1	cup1	5	16	0
PAmel	group1	cup1	5	17	0
PAmel	group1	cup1	5	18	0
PAmel	group1	cup1	5	19	0
PAmel	group1	cup1	5	20	0
PAmel	group1	cup1	5	21	0
PAmel	group1	cup1	5	22	0
PAmel	group1	cup1	5	23	0
PAmel	group1	cup1	5	24	0
PAmel	group1	cup1	5	25	0
PAmel	group1	cup1	5	26	0
PAmel	group1	cup1	5	27	0
PAmel	group1	cup1	5	28	0
PAmel	group1	cup1	5	29	0
PAmel	group1	cup1	5	30	0
PAmel	group1	cup1	5	31	0
PAmel	group1	cup1	5	32	0
PAmel	group1	cup1	5	33	0
PAmel	group1	cup1	5	34	0
PAmel	group1	cup1	5	35	1
PAmel	group1	cup1	6	1	0
PAmel	group1	cup1	6	2	0
PAmel	group1	cup1	6	3	0
PAmel	group1	cup1	6	4	0
PAmel	group1	cup1	6	5	0
PAmel	group1	cup1	6	6	0
PAmel	group1	cup1	6	7	0
PAmel	group1	cup1	6	8	0
PAmel	group1	cup1	6	9	0
PAmel	group1	cup1	6	10	0
PAmel	group1	cup1	6	11	0
PAmel	group1	cup1	6	12	0
PAmel	group1	cup1	6	13	0
PAmel	group1	cup1	6	14	0
PAmel	group1	cup1	6	15	0
PAmel	group1	cup1	6	16	0
PAmel	group1	cup1	6	17	0
PAmel	group1	cup1	6	18	0
PAmel	group1	cup1	6	19	0
PAmel	group1	cup1	6	20	0
PAmel	group1	cup1	6	21	0
PAmel	group1	cup1	6	22	0
PAmel	group1	cup1	6	23	0
PAmel	group1	cup1	6	24	0
PAmel	group1	cup1	6	25	0
PAmel	group1	cup1	6	26	0
PAmel	group1	cup1	6	27	0
PAmel	group1	cup1	6	28	0
PAmel	group1	cup1	6	29	0
PAmel	group1	cup1	6	30	0
PAmel	group1	cup1	6	31	0
PAmel	group1	cup1	6	32	0
PAmel	group1	cup1	6	33	0
PAmel	group1	cup1	6	34	0
PAmel	group1	cup1	7	1	0
PAmel	group1	cup1	7	2	0
PAmel	group1	cup1	7	3	0
PAmel	group1	cup1	7	4	0
PAmel	group1	cup1	7	5	0
PAmel	group1	cup1	7	6	0
PAmel	group1	cup1	7	7	0
PAmel	group1	cup1	7	8	0
PAmel	group1	cup1	7	9	0
PAmel	group1	cup1	7	10	0
PAmel	group1	cup1	7	11	0
PAmel	group1	cup1	7	12	0
PAmel	group1	cup1	7	13	0
PAmel	group1	cup1	7	14	0
PAmel	group1	cup1	7	15	0
PAmel	group1	cup1	7	16	0
PAmel	group1	cup1	7	17	0
PAmel	group1	cup1	7	18	0
PAmel	group1	cup1	7	19	0
PAmel	group1	cup1	7	20	0
PAmel	group1	cup1	7	21	0
PAmel	group1	cup1	7	22	0
PAmel	group1	cup1	7	23	0
PAmel	group1	cup1	7	24	0
PAmel	group1	cup1	7	25	0
PAmel	group1	cup1	7	26	0
PAmel	group1	cup1	7	27	0
PAmel	group1	cup1	7	28	0
PAmel	group1	cup1	7	29	0
PAmel	group1	cup1	7	30	0
PAmel	group1	cup1	7	31	0
PAmel	group1	cup1	7	32	0
PAmel	group1	cup1	7	33	0
PAmel	group1	cup1	7	37	1
PAmel	group1	cup1	8	1	0
PAmel	group1	cup1	8	2	0
PAmel	group1	cup1	8	3	0
PAmel	group1	cup1	8	4	0
PAmel	group1	cup1	8	5	0
PAmel	group1	cup1	8	6	0
PAmel	group1	cup1	8	7	0
PAmel	group1	cup1	8	8	0
PAmel	group1	cup1	8	9	0
PAmel	group1	cup1	8	10	0
PAmel	group1	cup1	8	11	0
PAmel	group1	cup1	8	12	0
PAmel	group1	cup1	8	13	0
PAmel	group1	cup1	8	14	0
PAmel	group1	cup1	8	15	0
PAmel	group1	cup1	8	16	0
PAmel	group1	cup1	8	17	0
PAmel	group1	cup1	8	18	0
PAmel	group1	cup1	8	19	0
PAmel	group1	cup1	8	20	0
PAmel	group1	cup1	8	21	0
PAmel	group1	cup1	8	22	0
PAmel	group1	cup1	8	23	0
PAmel	group1	cup1	8	24	0
PAmel	group1	cup1	8	25	0
PAmel	group1	cup1	8	26	0
PAmel	group1	cup1	8	27	0
PAmel	group1	cup1	8	28	0
PAmel	group1	cup1	8	29	0
PAmel	group1	cup1	8	30	0
PAmel	group1	cup1	8	31	0
PAmel	group1	cup1	8	32	0
PAmel	group1	cup1	8	33	0
PAmel	group1	cup1	9	1	0
PAmel	group1	cup1	9	2	0
PAmel	group1	cup1	9	3	0
PAmel	group1	cup1	9	4	0
PAmel	group1	cup1	9	5	0
PAmel	group1	cup1	9	6	0
PAmel	group1	cup1	9	7	0
PAmel	group1	cup1	9	8	0
PAmel	group1	cup1	9	9	0
PAmel	group1	cup1	9	10	0
PAmel	group1	cup1	9	11	0
PAmel	group1	cup1	9	12	0
PAmel	group1	cup1	9	13	0
PAmel	group1	cup1	9	14	0
PAmel	group1	cup1	9	15	0
PAmel	group1	cup1	9	16	0
PAmel	group1	cup1	9	17	0
PAmel	group1	cup1	9	18	0
PAmel	group1	cup1	9	19	0
PAmel	group1	cup1	9	20	0
PAmel	group1	cup1	9	21	0
PAmel	group1	cup1	9	22	0
PAmel	group1	cup1	9	23	0
PAmel	group1	cup1	9	24	0
PAmel	group1	cup1	9	25	0
PAmel	group1	cup1	9	26	0
PAmel	group1	cup1	9	27	0
PAmel	group1	cup1	9	28	0
PAmel	group1	cup1	9	29	0
PAmel	group1	cup1	9	30	0
PAmel	group1	cup1	9	31	0
PAmel	group1	cup1	9	32	0
PAmel	group1	cup1	9	33	0
PAmel	group1	cup1	10	1	0
PAmel	group1	cup1	10	2	0
PAmel	group1	cup1	10	3	0
PAmel	group1	cup1	10	4	0
PAmel	group1	cup1	10	5	0
PAmel	group1	cup1	10	6	0
PAmel	group1	cup1	10	7	0
PAmel	group1	cup1	10	8	0
PAmel	group1	cup1	10	9	0
PAmel	group1	cup1	10	10	0
PAmel	group1	cup1	10	11	0
PAmel	group1	cup1	10	12	0
PAmel	group1	cup1	10	13	0
PAmel	group1	cup1	10	14	0
PAmel	group1	cup1	10	15	0
PAmel	group1	cup1	10	16	0
PAmel	group1	cup1	10	17	0
PAmel	group1	cup1	10	18	0
PAmel	group1	cup1	10	19	0
PAmel	group1	cup1	10	20	0
PAmel	group1	cup1	10	21	0
PAmel	group1	cup1	10	22	0
PAmel	group1	cup1	10	23	0
PAmel	group1	cup1	10	24	0
PAmel	group1	cup1	10	25	0
PAmel	group1	cup1	10	26	0
PAmel	group1	cup1	10	27	0
PAmel	group1	cup1	10	28	0
PAmel	group1	cup1	10	29	0
PAmel	group1	cup1	10	30	0
PAmel	group1	cup1	10	31	0
PAmel	group1	cup1	10	32	0
PAmel	group1	cup1	10	33	0
PAmel	group1	cup1	11	1	0
PAmel	group1	cup1	11	2	0
PAmel	group1	cup1	11	3	0
PAmel	group1	cup1	11	4	0
PAmel	group1	cup1	11	5	0
PAmel	group1	cup1	11	6	0
PAmel	group1	cup1	11	7	0
PAmel	group1	cup1	11	8	0
PAmel	group1	cup1	11	9	0
PAmel	group1	cup1	11	10	0
PAmel	group1	cup1	11	11	0
PAmel	group1	cup1	11	12	0
PAmel	group1	cup1	11	13	0
PAmel	group1	cup1	11	14	0
PAmel	group1	cup1	11	15	0
PAmel	group1	cup1	11	16	0
PAmel	group1	cup1	11	17	0
PAmel	group1	cup1	11	18	0
PAmel	group1	cup1	11	19	0
PAmel	group1	cup1	11	20	0
PAmel	group1	cup1	11	21	0
PAmel	group1	cup1	11	22	0
PAmel	group1	cup1	11	23	0
PAmel	group1	cup1	11	24	0
PAmel	group1	cup1	11	25	0
PAmel	group1	cup1	11	26	0
PAmel	group1	cup1	11	27	0
PAmel	group1	cup1	11	28	0
PAmel	group1	cup1	11	29	0
PAmel	group1	cup1	11	30	0
PAmel	group1	cup1	11	31	0
PAmel	group1	cup1	11	32	0
PAmel	group1	cup1	11	33	0
PAmel	group1	cup1	12	1	0
PAmel	group1	cup1	12	2	0
PAmel	group1	cup1	12	3	0
PAmel	group1	cup1	12	4	0
PAmel	group1	cup1	12	5	0
PAmel	group1	cup1	12	6	0
PAmel	group1	cup1	12	7	0
PAmel	group1	cup1	12	8	0
PAmel	group1	cup1	12	9	0
PAmel	group1	cup1	12	10	0
PAmel	group1	cup1	12	11	0
PAmel	group1	cup1	12	12	0
PAmel	group1	cup1	12	13	0
PAmel	group1	cup1	12	14	0
PAmel	group1	cup1	12	15	0
PAmel	group1	cup1	12	16	0
PAmel	group1	cup1	12	17	0
PAmel	group1	cup1	12	18	0
PAmel	group1	cup1	12	19	0
PAmel	group1	cup1	12	20	0
PAmel	group1	cup1	12	21	0
PAmel	group1	cup1	12	22	0
PAmel	group1	cup1	12	23	0
PAmel	group1	cup1	12	24	0
PAmel	group1	cup1	12	25	0
PAmel	group1	cup1	12	26	0
PAmel	group1	cup1	12	27	0
PAmel	group1	cup1	12	28	0
PAmel	group1	cup1	12	29	0
PAmel	group1	cup1	12	30	0
PAmel	group1	cup1	12	31	0
PAmel	group1	cup1	12	32	0
PAmel	group1	cup1	12	33	0
PAmel	group1	cup1	13	1	0
PAmel	group1	cup1	13	2	0
PAmel	group1	cup1	13	3	0
PAmel	group1	cup1	13	4	0
PAmel	group1	cup1	13	5	0
PAmel	group1	cup1	13	6	0
PAmel	group1	cup1	13	7	0
PAmel	group1	cup1	13	8	0
PAmel	group1	cup1	13	9	0
PAmel	group1	cup1	13	10	0
PAmel	group1	cup1	13	11	0
PAmel	group1	cup1	13	12	0
PAmel	group1	cup1	13	13	0
PAmel	group1	cup1	13	14	0
PAmel	group1	cup1	13	15	0
PAmel	group1	cup1	13	16	0
PAmel	group1	cup1	13	17	0
PAmel	group1	cup1	13	18	0
PAmel	group1	cup1	13	19	0
PAmel	group1	cup1	13	20	0
PAmel	group1	cup1	13	21	0
PAmel	group1	cup1	13	22	0
PAmel	group1	cup1	13	23	0
PAmel	group1	cup1	13	24	0
PAmel	group1	cup1	13	25	0
PAmel	group1	cup1	13	26	0
PAmel	group1	cup1	13	27	0
PAmel	group1	cup1	13	28	0
PAmel	group1	cup1	13	29	0
PAmel	group1	cup1	13	30	0
PAmel	group1	cup1	13	31	0
PAmel	group1	cup1	13	32	0
PAmel	group1	cup1	13	33	0
PAmel	group1	cup1	14	4	0
PAmel	group1	cup1	14	5	0
PAmel	group1	cup1	14	6	0
PAmel	group1	cup1	14	7	0
PAmel	group1	cup1	14	8	0
PAmel	group1	cup1	14	9	0
PAmel	group1	cup1	14	10	0
PAmel	group1	cup1	14	11	0
PAmel	group1	cup1	14	12	0
PAmel	group1	cup1	14	13	0
PAmel	group1	cup1	14	14	0
PAmel	group1	cup1	14	15	0
PAmel	group1	cup1	14	16	0
PAmel	group1	cup1	14	17	0
PAmel	group1	cup1	14	18	0
PAmel	group1	cup1	14	19	0
PAmel	group1	cup1	14	20	0
PAmel	group1	cup1	14	21	0
PAmel	group1	cup1	14	22	0
PAmel	group1	cup1	14	23	0
PAmel	group1	cup1	14	24	0
PAmel	group1	cup1	14	25	0
PAmel	group1	cup1	14	26	0
PAmel	group1	cup1	14	27	0
PAmel	group1	cup1	14	28	0
PAmel	group1	cup1	14	29	0
PAmel	group1	cup1	14	30	0
PAmel	group1	cup1	14	31	0
PAmel	group1	cup1	14	32	0
PAmel	group1	cup1	14	33	0
PAmel	group1	cup1	14	34	0
PAmel	group1	cup1	14	35	0
PAmel	group1	cup1	14	36	0
PAmel	group1	cup2	1	1	0
PAmel	group1	cup2	1	2	0
PAmel	group1	cup2	1	3	0
PAmel	group1	cup2	1	4	0
PAmel	group1	cup2	1	5	0
PAmel	group1	cup2	1	6	0
PAmel	group1	cup2	1	7	0
PAmel	group1	cup2	1	8	0
PAmel	group1	cup2	1	9	0
PAmel	group1	cup2	1	10	0
PAmel	group1	cup2	1	11	0
PAmel	group1	cup2	1	12	0
PAmel	group1	cup2	1	13	0
PAmel	group1	cup2	1	14	0
PAmel	group1	cup2	1	15	0
PAmel	group1	cup2	1	16	0
PAmel	group1	cup2	1	17	0
PAmel	group1	cup2	1	18	0
PAmel	group1	cup2	1	19	0
PAmel	group1	cup2	1	20	0
PAmel	group1	cup2	1	21	0
PAmel	group1	cup2	1	22	0
PAmel	group1	cup2	1	23	0
PAmel	group1	cup2	1	24	0
PAmel	group1	cup2	1	25	0
PAmel	group1	cup2	1	26	0
PAmel	group1	cup2	1	27	0
PAmel	group1	cup2	1	28	0
PAmel	group1	cup2	1	29	0
PAmel	group1	cup2	1	30	0
PAmel	group1	cup2	1	31	0
PAmel	group1	cup2	1	32	0
PAmel	group1	cup2	1	33	0
PAmel	group1	cup2	1	34	0
PAmel	group1	cup2	1	35	0
PAmel	group1	cup2	1	36	0
PAmel	group1	cup2	1	37	0
PAmel	group1	cup2	1	38	0
PAmel	group1	cup2	1	39	0
PAmel	group1	cup2	1	40	0
PAmel	group1	cup2	1	41	0
PAmel	group1	cup2	1	42	0
PAmel	group1	cup2	1	43	0
PAmel	group1	cup2	1	44	0
PAmel	group1	cup2	1	45	0
PAmel	group1	cup2	1	46	0
PAmel	group1	cup2	1	47	0
PAmel	group1	cup2	2	1	0
PAmel	group1	cup2	2	2	0
PAmel	group1	cup2	2	3	0
PAmel	group1	cup2	2	4	0
PAmel	group1	cup2	2	5	0
PAmel	group1	cup2	2	6	0
PAmel	group1	cup2	2	7	0
PAmel	group1	cup2	2	8	0
PAmel	group1	cup2	2	9	0
PAmel	group1	cup2	2	10	0
PAmel	group1	cup2	2	11	0
PAmel	group1	cup2	2	12	0
PAmel	group1	cup2	2	13	0
PAmel	group1	cup2	2	14	0
PAmel	group1	cup2	2	15	0
PAmel	group1	cup2	2	16	0
PAmel	group1	cup2	2	17	0
PAmel	group1	cup2	2	18	0
PAmel	group1	cup2	2	19	0
PAmel	group1	cup2	2	20	0
PAmel	group1	cup2	2	21	0
PAmel	group1	cup2	2	22	0
PAmel	group1	cup2	2	23	0
PAmel	group1	cup2	2	24	0
PAmel	group1	cup2	2	25	0
PAmel	group1	cup2	2	26	0
PAmel	group1	cup2	2	27	0
PAmel	group1	cup2	2	28	0
PAmel	group1	cup2	2	29	0
PAmel	group1	cup2	2	30	0
PAmel	group1	cup2	2	31	0
PAmel	group1	cup2	2	32	0
PAmel	group1	cup2	2	33	0
PAmel	group1	cup2	2	34	0
PAmel	group1	cup2	2	35	0
PAmel	group1	cup2	2	36	0
PAmel	group1	cup2	2	37	0
PAmel	group1	cup2	2	38	0
PAmel	group1	cup2	2	39	0
PAmel	group1	cup2	2	40	0
PAmel	group1	cup2	2	41	0
PAmel	group1	cup2	2	42	0
PAmel	group1	cup2	2	43	0
PAmel	group1	cup2	2	47	1
PAmel	group1	cup2	3	1	0
PAmel	group1	cup2	3	2	0
PAmel	group1	cup2	3	3	0
PAmel	group1	cup2	3	4	0
PAmel	group1	cup2	3	5	0
PAmel	group1	cup2	3	6	0
PAmel	group1	cup2	3	7	0
PAmel	group1	cup2	3	8	0
PAmel	group1	cup2	3	9	0
PAmel	group1	cup2	3	10	0
PAmel	group1	cup2	3	11	0
PAmel	group1	cup2	3	12	0
PAmel	group1	cup2	3	13	0
PAmel	group1	cup2	3	14	0
PAmel	group1	cup2	3	15	0
PAmel	group1	cup2	3	16	0
PAmel	group1	cup2	3	17	0
PAmel	group1	cup2	3	18	0
PAmel	group1	cup2	3	19	0
PAmel	group1	cup2	3	20	0
PAmel	group1	cup2	3	21	0
PAmel	group1	cup2	3	22	0
PAmel	group1	cup2	3	23	0
PAmel	group1	cup2	3	24	0
PAmel	group1	cup2	3	25	0
PAmel	group1	cup2	3	26	0
PAmel	group1	cup2	3	27	0
PAmel	group1	cup2	3	28	0
PAmel	group1	cup2	3	29	0
PAmel	group1	cup2	3	30	0
PAmel	group1	cup2	3	31	0
PAmel	group1	cup2	3	32	0
PAmel	group1	cup2	3	33	0
PAmel	group1	cup2	3	34	0
PAmel	group1	cup2	3	35	0
PAmel	group1	cup2	3	36	0
PAmel	group1	cup2	3	37	0
PAmel	group1	cup2	3	38	0
PAmel	group1	cup2	3	39	0
PAmel	group1	cup2	3	40	0
PAmel	group1	cup2	4	1	0
PAmel	group1	cup2	4	2	0
PAmel	group1	cup2	4	3	0
PAmel	group1	cup2	4	4	0
PAmel	group1	cup2	4	5	0
PAmel	group1	cup2	4	6	0
PAmel	group1	cup2	4	7	0
PAmel	group1	cup2	4	8	0
PAmel	group1	cup2	4	9	0
PAmel	group1	cup2	4	10	0
PAmel	group1	cup2	4	11	0
PAmel	group1	cup2	4	12	0
PAmel	group1	cup2	4	13	0
PAmel	group1	cup2	4	14	0
PAmel	group1	cup2	4	15	0
PAmel	group1	cup2	4	16	0
PAmel	group1	cup2	4	17	0
PAmel	group1	cup2	4	18	0
PAmel	group1	cup2	4	19	0
PAmel	group1	cup2	4	20	0
PAmel	group1	cup2	4	21	0
PAmel	group1	cup2	4	22	0
PAmel	group1	cup2	4	23	0
PAmel	group1	cup2	4	24	0
PAmel	group1	cup2	4	25	0
PAmel	group1	cup2	4	26	0
PAmel	group1	cup2	4	27	0
PAmel	group1	cup2	4	28	0
PAmel	group1	cup2	4	29	0
PAmel	group1	cup2	4	30	0
PAmel	group1	cup2	4	31	0
PAmel	group1	cup2	4	32	0
PAmel	group1	cup2	4	33	0
PAmel	group1	cup2	4	34	0
PAmel	group1	cup2	4	35	0
PAmel	group1	cup2	4	36	0
PAmel	group1	cup2	4	37	0
PAmel	group1	cup2	5	1	0
PAmel	group1	cup2	5	2	0
PAmel	group1	cup2	5	3	0
PAmel	group1	cup2	5	4	0
PAmel	group1	cup2	5	5	0
PAmel	group1	cup2	5	6	0
PAmel	group1	cup2	5	7	0
PAmel	group1	cup2	5	8	0
PAmel	group1	cup2	5	9	0
PAmel	group1	cup2	5	10	0
PAmel	group1	cup2	5	11	0
PAmel	group1	cup2	5	12	0
PAmel	group1	cup2	5	13	0
PAmel	group1	cup2	5	14	0
PAmel	group1	cup2	5	15	0
PAmel	group1	cup2	5	16	0
PAmel	group1	cup2	5	17	0
PAmel	group1	cup2	5	18	0
PAmel	group1	cup2	5	19	0
PAmel	group1	cup2	5	20	0
PAmel	group1	cup2	5	21	0
PAmel	group1	cup2	5	22	0
PAmel	group1	cup2	5	23	0
PAmel	group1	cup2	5	24	0
PAmel	group1	cup2	5	25	0
PAmel	group1	cup2	5	26	0
PAmel	group1	cup2	5	27	0
PAmel	group1	cup2	5	28	0
PAmel	group1	cup2	5	29	0
PAmel	group1	cup2	5	30	0
PAmel	group1	cup2	5	31	0
PAmel	group1	cup2	5	32	0
PAmel	group1	cup2	5	33	0
PAmel	group1	cup2	5	34	0
PAmel	group1	cup2	6	1	0
PAmel	group1	cup2	6	2	0
PAmel	group1	cup2	6	3	0
PAmel	group1	cup2	6	4	0
PAmel	group1	cup2	6	5	0
PAmel	group1	cup2	6	6	0
PAmel	group1	cup2	6	7	0
PAmel	group1	cup2	6	8	0
PAmel	group1	cup2	6	9	0
PAmel	group1	cup2	6	10	0
PAmel	group1	cup2	6	11	0
PAmel	group1	cup2	6	12	0
PAmel	group1	cup2	6	13	0
PAmel	group1	cup2	6	14	0
PAmel	group1	cup2	6	15	0
PAmel	group1	cup2	6	16	0
PAmel	group1	cup2	6	17	0
PAmel	group1	cup2	6	18	0
PAmel	group1	cup2	6	19	0
PAmel	group1	cup2	6	20	0
PAmel	group1	cup2	6	21	0
PAmel	group1	cup2	6	22	0
PAmel	group1	cup2	6	23	0
PAmel	group1	cup2	6	24	0
PAmel	group1	cup2	6	25	0
PAmel	group1	cup2	6	26	0
PAmel	group1	cup2	6	27	0
PAmel	group1	cup2	6	28	0
PAmel	group1	cup2	6	29	0
PAmel	group1	cup2	6	30	0
PAmel	group1	cup2	6	31	0
PAmel	group1	cup2	6	32	0
PAmel	group1	cup2	6	33	0
PAmel	group1	cup2	6	34	0
PAmel	group1	cup2	7	1	0
PAmel	group1	cup2	7	2	0
PAmel	group1	cup2	7	3	0
PAmel	group1	cup2	7	4	0
PAmel	group1	cup2	7	5	0
PAmel	group1	cup2	7	6	0
PAmel	group1	cup2	7	7	0
PAmel	group1	cup2	7	8	0
PAmel	group1	cup2	7	9	0
PAmel	group1	cup2	7	10	0
PAmel	group1	cup2	7	11	0
PAmel	group1	cup2	7	12	0
PAmel	group1	cup2	7	13	0
PAmel	group1	cup2	7	14	0
PAmel	group1	cup2	7	15	0
PAmel	group1	cup2	7	16	0
PAmel	group1	cup2	7	17	0
PAmel	group1	cup2	7	18	0
PAmel	group1	cup2	7	19	0
PAmel	group1	cup2	7	20	0
PAmel	group1	cup2	7	21	0
PAmel	group1	cup2	7	22	0
PAmel	group1	cup2	7	23	0
PAmel	group1	cup2	7	24	0
PAmel	group1	cup2	7	25	0
PAmel	group1	cup2	7	26	0
PAmel	group1	cup2	7	27	0
PAmel	group1	cup2	7	28	0
PAmel	group1	cup2	7	29	0
PAmel	group1	cup2	7	30	0
PAmel	group1	cup2	7	31	0
PAmel	group1	cup2	7	32	0
PAmel	group1	cup2	7	33	0
PAmel	group1	cup2	7	34	0
PAmel	group1	cup2	8	1	0
PAmel	group1	cup2	8	2	0
PAmel	group1	cup2	8	3	0
PAmel	group1	cup2	8	4	0
PAmel	group1	cup2	8	5	0
PAmel	group1	cup2	8	6	0
PAmel	group1	cup2	8	7	0
PAmel	group1	cup2	8	8	0
PAmel	group1	cup2	8	9	0
PAmel	group1	cup2	8	10	0
PAmel	group1	cup2	8	11	0
PAmel	group1	cup2	8	12	0
PAmel	group1	cup2	8	13	0
PAmel	group1	cup2	8	14	0
PAmel	group1	cup2	8	15	0
PAmel	group1	cup2	8	16	0
PAmel	group1	cup2	8	17	0
PAmel	group1	cup2	8	18	0
PAmel	group1	cup2	8	19	0
PAmel	group1	cup2	8	20	0
PAmel	group1	cup2	8	21	0
PAmel	group1	cup2	8	22	0
PAmel	group1	cup2	8	23	0
PAmel	group1	cup2	8	24	0
PAmel	group1	cup2	8	25	0
PAmel	group1	cup2	8	26	0
PAmel	group1	cup2	8	27	0
PAmel	group1	cup2	8	28	0
PAmel	group1	cup2	8	29	0
PAmel	group1	cup2	8	30	0
PAmel	group1	cup2	8	31	0
PAmel	group1	cup2	8	32	0
PAmel	group1	cup2	8	33	0
PAmel	group1	cup2	8	34	0
PAmel	group1	cup2	9	1	0
PAmel	group1	cup2	9	2	0
PAmel	group1	cup2	9	3	0
PAmel	group1	cup2	9	4	0
PAmel	group1	cup2	9	5	0
PAmel	group1	cup2	9	6	0
PAmel	group1	cup2	9	7	0
PAmel	group1	cup2	9	8	0
PAmel	group1	cup2	9	9	0
PAmel	group1	cup2	9	10	0
PAmel	group1	cup2	9	11	0
PAmel	group1	cup2	9	12	0
PAmel	group1	cup2	9	13	0
PAmel	group1	cup2	9	14	0
PAmel	group1	cup2	9	15	0
PAmel	group1	cup2	9	16	0
PAmel	group1	cup2	9	17	0
PAmel	group1	cup2	9	18	0
PAmel	group1	cup2	9	19	0
PAmel	group1	cup2	9	20	0
PAmel	group1	cup2	9	21	0
PAmel	group1	cup2	9	22	0
PAmel	group1	cup2	9	23	0
PAmel	group1	cup2	9	24	0
PAmel	group1	cup2	9	25	0
PAmel	group1	cup2	9	26	0
PAmel	group1	cup2	9	27	0
PAmel	group1	cup2	9	28	0
PAmel	group1	cup2	9	29	0
PAmel	group1	cup2	9	30	0
PAmel	group1	cup2	9	31	0
PAmel	group1	cup2	9	32	0
PAmel	group1	cup2	9	33	0
PAmel	group1	cup2	9	34	0
PAmel	group1	cup2	10	1	0
PAmel	group1	cup2	10	2	0
PAmel	group1	cup2	10	3	0
PAmel	group1	cup2	10	4	0
PAmel	group1	cup2	10	5	0
PAmel	group1	cup2	10	6	0
PAmel	group1	cup2	10	7	0
PAmel	group1	cup2	10	8	0
PAmel	group1	cup2	10	9	0
PAmel	group1	cup2	10	10	0
PAmel	group1	cup2	10	11	0
PAmel	group1	cup2	10	12	0
PAmel	group1	cup2	10	13	0
PAmel	group1	cup2	10	14	0
PAmel	group1	cup2	10	15	0
PAmel	group1	cup2	10	16	0
PAmel	group1	cup2	10	17	0
PAmel	group1	cup2	10	18	0
PAmel	group1	cup2	10	19	0
PAmel	group1	cup2	10	20	0
PAmel	group1	cup2	10	21	0
PAmel	group1	cup2	10	22	0
PAmel	group1	cup2	10	23	0
PAmel	group1	cup2	10	24	0
PAmel	group1	cup2	10	25	0
PAmel	group1	cup2	10	26	0
PAmel	group1	cup2	10	27	0
PAmel	group1	cup2	10	28	0
PAmel	group1	cup2	10	29	0
PAmel	group1	cup2	10	30	0
PAmel	group1	cup2	10	31	0
PAmel	group1	cup2	10	32	0
PAmel	group1	cup2	10	33	0
PAmel	group1	cup2	10	34	0
PAmel	group1	cup2	11	1	0
PAmel	group1	cup2	11	2	0
PAmel	group1	cup2	11	3	0
PAmel	group1	cup2	11	4	0
PAmel	group1	cup2	11	5	0
PAmel	group1	cup2	11	6	0
PAmel	group1	cup2	11	7	0
PAmel	group1	cup2	11	8	0
PAmel	group1	cup2	11	9	0
PAmel	group1	cup2	11	10	0
PAmel	group1	cup2	11	11	0
PAmel	group1	cup2	11	12	0
PAmel	group1	cup2	11	13	0
PAmel	group1	cup2	11	14	0
PAmel	group1	cup2	11	15	0
PAmel	group1	cup2	11	16	0
PAmel	group1	cup2	11	17	0
PAmel	group1	cup2	11	18	0
PAmel	group1	cup2	11	19	0
PAmel	group1	cup2	11	20	0
PAmel	group1	cup2	11	21	0
PAmel	group1	cup2	11	22	0
PAmel	group1	cup2	11	23	0
PAmel	group1	cup2	11	24	0
PAmel	group1	cup2	11	25	0
PAmel	group1	cup2	11	26	0
PAmel	group1	cup2	11	27	0
PAmel	group1	cup2	11	28	0
PAmel	group1	cup2	11	29	0
PAmel	group1	cup2	11	30	0
PAmel	group1	cup2	11	31	0
PAmel	group1	cup2	11	32	0
PAmel	group1	cup2	11	33	0
PAmel	group1	cup2	11	34	0
PAmel	group1	cup2	12	1	0
PAmel	group1	cup2	12	2	0
PAmel	group1	cup2	12	3	0
PAmel	group1	cup2	12	4	0
PAmel	group1	cup2	12	5	0
PAmel	group1	cup2	12	6	0
PAmel	group1	cup2	12	7	0
PAmel	group1	cup2	12	8	0
PAmel	group1	cup2	12	9	0
PAmel	group1	cup2	12	10	0
PAmel	group1	cup2	12	11	0
PAmel	group1	cup2	12	12	0
PAmel	group1	cup2	12	13	0
PAmel	group1	cup2	12	14	0
PAmel	group1	cup2	12	15	0
PAmel	group1	cup2	12	16	0
PAmel	group1	cup2	12	17	0
PAmel	group1	cup2	12	18	0
PAmel	group1	cup2	12	19	0
PAmel	group1	cup2	12	20	0
PAmel	group1	cup2	12	21	0
PAmel	group1	cup2	12	22	0
PAmel	group1	cup2	12	23	0
PAmel	group1	cup2	12	24	0
PAmel	group1	cup2	12	25	0
PAmel	group1	cup2	12	26	0
PAmel	group1	cup2	12	27	0
PAmel	group1	cup2	12	28	0
PAmel	group1	cup2	12	29	0
PAmel	group1	cup2	12	30	0
PAmel	group1	cup2	12	31	0
PAmel	group1	cup2	12	32	0
PAmel	group1	cup2	12	33	0
PAmel	group1	cup2	12	34	1
PAmel	group1	cup2	13	1	0
PAmel	group1	cup2	13	2	0
PAmel	group1	cup2	13	3	0
PAmel	group1	cup2	13	4	0
PAmel	group1	cup2	13	5	0
PAmel	group1	cup2	13	6	0
PAmel	group1	cup2	13	7	0
PAmel	group1	cup2	13	8	0
PAmel	group1	cup2	13	9	0
PAmel	group1	cup2	13	10	0
PAmel	group1	cup2	13	11	0
PAmel	group1	cup2	13	12	0
PAmel	group1	cup2	13	13	0
PAmel	group1	cup2	13	14	0
PAmel	group1	cup2	13	15	0
PAmel	group1	cup2	13	16	0
PAmel	group1	cup2	13	17	0
PAmel	group1	cup2	13	18	0
PAmel	group1	cup2	13	19	0
PAmel	group1	cup2	13	20	0
PAmel	group1	cup2	13	21	0
PAmel	group1	cup2	13	22	0
PAmel	group1	cup2	13	23	0
PAmel	group1	cup2	13	24	0
PAmel	group1	cup2	13	25	0
PAmel	group1	cup2	13	26	0
PAmel	group1	cup2	13	27	0
PAmel	group1	cup2	13	28	0
PAmel	group1	cup2	13	29	0
PAmel	group1	cup2	13	30	0
PAmel	group1	cup2	13	31	0
PAmel	group1	cup2	13	32	0
PAmel	group1	cup2	13	33	0
PAmel	group1	cup2	14	1	0
PAmel	group1	cup2	14	2	0
PAmel	group1	cup2	14	3	0
PAmel	group1	cup2	14	4	0
PAmel	group1	cup2	14	5	0
PAmel	group1	cup2	14	6	0
PAmel	group1	cup2	14	7	0
PAmel	group1	cup2	14	8	0
PAmel	group1	cup2	14	9	0
PAmel	group1	cup2	14	10	0
PAmel	group1	cup2	14	11	0
PAmel	group1	cup2	14	12	0
PAmel	group1	cup2	14	13	0
PAmel	group1	cup2	14	14	0
PAmel	group1	cup2	14	15	0
PAmel	group1	cup2	14	16	0
PAmel	group1	cup2	14	17	0
PAmel	group1	cup2	14	18	0
PAmel	group1	cup2	14	19	0
PAmel	group1	cup2	14	20	0
PAmel	group1	cup2	14	21	0
PAmel	group1	cup2	14	22	0
PAmel	group1	cup2	14	23	0
PAmel	group1	cup2	14	24	0
PAmel	group1	cup2	14	25	0
PAmel	group1	cup2	14	26	0
PAmel	group1	cup2	14	27	0
PAmel	group1	cup2	14	28	0
PAmel	group1	cup2	14	29	0
PAmel	group1	cup2	14	30	0
PAmel	group1	cup2	14	31	0
PAmel	group1	cup2	14	32	0
PAmel	group1	cup2	14	33	0
PAmel	group1	cup3	1	1	0
PAmel	group1	cup3	1	2	0
PAmel	group1	cup3	1	3	0
PAmel	group1	cup3	1	4	0
PAmel	group1	cup3	1	5	0
PAmel	group1	cup3	1	6	0
PAmel	group1	cup3	1	7	0
PAmel	group1	cup3	1	8	0
PAmel	group1	cup3	1	9	0
PAmel	group1	cup3	1	10	0
PAmel	group1	cup3	1	11	0
PAmel	group1	cup3	1	12	0
PAmel	group1	cup3	1	13	0
PAmel	group1	cup3	1	14	0
PAmel	group1	cup3	1	15	0
PAmel	group1	cup3	1	16	0
PAmel	group1	cup3	1	17	0
PAmel	group1	cup3	1	18	0
PAmel	group1	cup3	1	19	0
PAmel	group1	cup3	1	20	0
PAmel	group1	cup3	1	21	0
PAmel	group1	cup3	1	22	0
PAmel	group1	cup3	1	23	0
PAmel	group1	cup3	1	24	0
PAmel	group1	cup3	1	25	0
PAmel	group1	cup3	1	26	0
PAmel	group1	cup3	1	27	0
PAmel	group1	cup3	1	28	0
PAmel	group1	cup3	1	29	0
PAmel	group1	cup3	1	30	0
PAmel	group1	cup3	1	31	0
PAmel	group1	cup3	1	32	0
PAmel	group1	cup3	1	33	0
PAmel	group1	cup3	1	34	0
PAmel	group1	cup3	1	35	0
PAmel	group1	cup3	1	36	0
PAmel	group1	cup3	1	37	0
PAmel	group1	cup3	1	38	0
PAmel	group1	cup3	1	39	0
PAmel	group1	cup3	1	40	0
PAmel	group1	cup3	1	41	0
PAmel	group1	cup3	1	42	0
PAmel	group1	cup3	1	43	0
PAmel	group1	cup3	1	44	0
PAmel	group1	cup3	1	45	0
PAmel	group1	cup3	1	46	0
PAmel	group1	cup3	1	47	0
PAmel	group1	cup3	2	1	0
PAmel	group1	cup3	2	2	0
PAmel	group1	cup3	2	3	0
PAmel	group1	cup3	2	4	0
PAmel	group1	cup3	2	5	0
PAmel	group1	cup3	2	6	0
PAmel	group1	cup3	2	7	0
PAmel	group1	cup3	2	8	0
PAmel	group1	cup3	2	9	0
PAmel	group1	cup3	2	10	0
PAmel	group1	cup3	2	11	0
PAmel	group1	cup3	2	12	0
PAmel	group1	cup3	2	13	0
PAmel	group1	cup3	2	14	0
PAmel	group1	cup3	2	15	0
PAmel	group1	cup3	2	16	0
PAmel	group1	cup3	2	17	0
PAmel	group1	cup3	2	18	0
PAmel	group1	cup3	2	19	0
PAmel	group1	cup3	2	20	0
PAmel	group1	cup3	2	21	0
PAmel	group1	cup3	2	22	0
PAmel	group1	cup3	2	23	0
PAmel	group1	cup3	2	24	0
PAmel	group1	cup3	2	25	0
PAmel	group1	cup3	2	26	0
PAmel	group1	cup3	2	27	0
PAmel	group1	cup3	2	28	0
PAmel	group1	cup3	2	29	0
PAmel	group1	cup3	2	30	0
PAmel	group1	cup3	2	31	0
PAmel	group1	cup3	2	32	0
PAmel	group1	cup3	2	33	0
PAmel	group1	cup3	2	34	0
PAmel	group1	cup3	2	35	0
PAmel	group1	cup3	2	36	0
PAmel	group1	cup3	2	37	0
PAmel	group1	cup3	2	38	0
PAmel	group1	cup3	2	39	0
PAmel	group1	cup3	2	40	0
PAmel	group1	cup3	2	41	0
PAmel	group1	cup3	2	42	0
PAmel	group1	cup3	2	43	0
PAmel	group1	cup3	2	44	0
PAmel	group1	cup3	3	1	0
PAmel	group1	cup3	3	2	0
PAmel	group1	cup3	3	3	0
PAmel	group1	cup3	3	4	0
PAmel	group1	cup3	3	5	0
PAmel	group1	cup3	3	6	0
PAmel	group1	cup3	3	7	0
PAmel	group1	cup3	3	8	0
PAmel	group1	cup3	3	9	0
PAmel	group1	cup3	3	10	0
PAmel	group1	cup3	3	11	0
PAmel	group1	cup3	3	12	0
PAmel	group1	cup3	3	13	0
PAmel	group1	cup3	3	14	0
PAmel	group1	cup3	3	15	0
PAmel	group1	cup3	3	16	0
PAmel	group1	cup3	3	17	0
PAmel	group1	cup3	3	18	0
PAmel	group1	cup3	3	19	0
PAmel	group1	cup3	3	20	0
PAmel	group1	cup3	3	21	0
PAmel	group1	cup3	3	22	0
PAmel	group1	cup3	3	23	0
PAmel	group1	cup3	3	24	0
PAmel	group1	cup3	3	25	0
PAmel	group1	cup3	3	26	0
PAmel	group1	cup3	3	27	0
PAmel	group1	cup3	3	28	0
PAmel	group1	cup3	3	29	0
PAmel	group1	cup3	3	30	0
PAmel	group1	cup3	3	31	0
PAmel	group1	cup3	3	32	0
PAmel	group1	cup3	3	33	0
PAmel	group1	cup3	3	34	0
PAmel	group1	cup3	3	35	0
PAmel	group1	cup3	3	36	0
PAmel	group1	cup3	3	37	0
PAmel	group1	cup3	3	38	0
PAmel	group1	cup3	3	39	0
PAmel	group1	cup3	3	40	0
PAmel	group1	cup3	3	41	0
PAmel	group1	cup3	4	1	0
PAmel	group1	cup3	4	2	0
PAmel	group1	cup3	4	3	0
PAmel	group1	cup3	4	4	0
PAmel	group1	cup3	4	5	0
PAmel	group1	cup3	4	6	0
PAmel	group1	cup3	4	7	0
PAmel	group1	cup3	4	8	0
PAmel	group1	cup3	4	9	0
PAmel	group1	cup3	4	10	0
PAmel	group1	cup3	4	11	0
PAmel	group1	cup3	4	12	0
PAmel	group1	cup3	4	13	0
PAmel	group1	cup3	4	14	0
PAmel	group1	cup3	4	15	0
PAmel	group1	cup3	4	16	0
PAmel	group1	cup3	4	17	0
PAmel	group1	cup3	4	18	0
PAmel	group1	cup3	4	19	0
PAmel	group1	cup3	4	20	0
PAmel	group1	cup3	4	21	0
PAmel	group1	cup3	4	22	0
PAmel	group1	cup3	4	23	0
PAmel	group1	cup3	4	24	0
PAmel	group1	cup3	4	25	0
PAmel	group1	cup3	4	26	0
PAmel	group1	cup3	4	27	0
PAmel	group1	cup3	4	28	0
PAmel	group1	cup3	4	29	0
PAmel	group1	cup3	4	30	0
PAmel	group1	cup3	4	31	0
PAmel	group1	cup3	4	32	0
PAmel	group1	cup3	4	33	0
PAmel	group1	cup3	4	34	0
PAmel	group1	cup3	4	35	0
PAmel	group1	cup3	4	36	0
PAmel	group1	cup3	4	37	0
PAmel	group1	cup3	4	38	0
PAmel	group1	cup3	5	1	0
PAmel	group1	cup3	5	2	0
PAmel	group1	cup3	5	3	0
PAmel	group1	cup3	5	4	0
PAmel	group1	cup3	5	5	0
PAmel	group1	cup3	5	6	0
PAmel	group1	cup3	5	7	0
PAmel	group1	cup3	5	8	0
PAmel	group1	cup3	5	9	0
PAmel	group1	cup3	5	10	0
PAmel	group1	cup3	5	11	0
PAmel	group1	cup3	5	12	0
PAmel	group1	cup3	5	13	0
PAmel	group1	cup3	5	14	0
PAmel	group1	cup3	5	15	0
PAmel	group1	cup3	5	16	0
PAmel	group1	cup3	5	17	0
PAmel	group1	cup3	5	18	0
PAmel	group1	cup3	5	19	0
PAmel	group1	cup3	5	20	0
PAmel	group1	cup3	5	21	0
PAmel	group1	cup3	5	22	0
PAmel	group1	cup3	5	23	0
PAmel	group1	cup3	5	24	0
PAmel	group1	cup3	5	25	0
PAmel	group1	cup3	5	26	0
PAmel	group1	cup3	5	27	0
PAmel	group1	cup3	5	28	0
PAmel	group1	cup3	5	29	0
PAmel	group1	cup3	5	30	0
PAmel	group1	cup3	5	31	0
PAmel	group1	cup3	5	32	0
PAmel	group1	cup3	5	33	0
PAmel	group1	cup3	5	34	0
PAmel	group1	cup3	5	35	0
PAmel	group1	cup3	6	1	0
PAmel	group1	cup3	6	2	0
PAmel	group1	cup3	6	3	0
PAmel	group1	cup3	6	4	0
PAmel	group1	cup3	6	5	0
PAmel	group1	cup3	6	6	0
PAmel	group1	cup3	6	7	0
PAmel	group1	cup3	6	8	0
PAmel	group1	cup3	6	9	0
PAmel	group1	cup3	6	10	0
PAmel	group1	cup3	6	11	0
PAmel	group1	cup3	6	12	0
PAmel	group1	cup3	6	13	0
PAmel	group1	cup3	6	14	0
PAmel	group1	cup3	6	15	0
PAmel	group1	cup3	6	16	0
PAmel	group1	cup3	6	17	0
PAmel	group1	cup3	6	18	0
PAmel	group1	cup3	6	19	0
PAmel	group1	cup3	6	20	0
PAmel	group1	cup3	6	21	0
PAmel	group1	cup3	6	22	0
PAmel	group1	cup3	6	23	0
PAmel	group1	cup3	6	24	0
PAmel	group1	cup3	6	25	0
PAmel	group1	cup3	6	26	0
PAmel	group1	cup3	6	27	0
PAmel	group1	cup3	6	28	0
PAmel	group1	cup3	6	29	0
PAmel	group1	cup3	6	30	0
PAmel	group1	cup3	6	31	0
PAmel	group1	cup3	6	32	0
PAmel	group1	cup3	6	33	0
PAmel	group1	cup3	6	34	0
PAmel	group1	cup3	6	35	0
PAmel	group1	cup3	7	1	0
PAmel	group1	cup3	7	2	0
PAmel	group1	cup3	7	3	0
PAmel	group1	cup3	7	4	0
PAmel	group1	cup3	7	5	0
PAmel	group1	cup3	7	6	0
PAmel	group1	cup3	7	7	0
PAmel	group1	cup3	7	8	0
PAmel	group1	cup3	7	9	0
PAmel	group1	cup3	7	10	0
PAmel	group1	cup3	7	11	0
PAmel	group1	cup3	7	12	0
PAmel	group1	cup3	7	13	0
PAmel	group1	cup3	7	14	0
PAmel	group1	cup3	7	15	0
PAmel	group1	cup3	7	16	0
PAmel	group1	cup3	7	17	0
PAmel	group1	cup3	7	18	0
PAmel	group1	cup3	7	19	0
PAmel	group1	cup3	7	20	0
PAmel	group1	cup3	7	21	0
PAmel	group1	cup3	7	22	0
PAmel	group1	cup3	7	23	0
PAmel	group1	cup3	7	24	0
PAmel	group1	cup3	7	25	0
PAmel	group1	cup3	7	26	0
PAmel	group1	cup3	7	27	0
PAmel	group1	cup3	7	28	0
PAmel	group1	cup3	7	29	0
PAmel	group1	cup3	7	30	0
PAmel	group1	cup3	7	31	0
PAmel	group1	cup3	7	32	0
PAmel	group1	cup3	7	33	0
PAmel	group1	cup3	7	34	0
PAmel	group1	cup3	7	35	0
PAmel	group1	cup3	8	1	0
PAmel	group1	cup3	8	2	0
PAmel	group1	cup3	8	3	0
PAmel	group1	cup3	8	4	0
PAmel	group1	cup3	8	5	0
PAmel	group1	cup3	8	6	0
PAmel	group1	cup3	8	7	0
PAmel	group1	cup3	8	8	0
PAmel	group1	cup3	8	9	0
PAmel	group1	cup3	8	10	0
PAmel	group1	cup3	8	11	0
PAmel	group1	cup3	8	12	0
PAmel	group1	cup3	8	13	0
PAmel	group1	cup3	8	14	0
PAmel	group1	cup3	8	15	0
PAmel	group1	cup3	8	16	0
PAmel	group1	cup3	8	17	0
PAmel	group1	cup3	8	18	0
PAmel	group1	cup3	8	19	0
PAmel	group1	cup3	8	20	0
PAmel	group1	cup3	8	21	0
PAmel	group1	cup3	8	22	0
PAmel	group1	cup3	8	23	0
PAmel	group1	cup3	8	24	0
PAmel	group1	cup3	8	25	0
PAmel	group1	cup3	8	26	0
PAmel	group1	cup3	8	27	0
PAmel	group1	cup3	8	28	0
PAmel	group1	cup3	8	29	0
PAmel	group1	cup3	8	30	0
PAmel	group1	cup3	8	31	0
PAmel	group1	cup3	8	32	0
PAmel	group1	cup3	8	33	0
PAmel	group1	cup3	8	34	0
PAmel	group1	cup3	8	35	0
PAmel	group1	cup3	9	1	0
PAmel	group1	cup3	9	2	0
PAmel	group1	cup3	9	3	0
PAmel	group1	cup3	9	4	0
PAmel	group1	cup3	9	5	0
PAmel	group1	cup3	9	6	0
PAmel	group1	cup3	9	7	0
PAmel	group1	cup3	9	8	0
PAmel	group1	cup3	9	9	0
PAmel	group1	cup3	9	10	0
PAmel	group1	cup3	9	11	0
PAmel	group1	cup3	9	12	0
PAmel	group1	cup3	9	13	0
PAmel	group1	cup3	9	14	0
PAmel	group1	cup3	9	15	0
PAmel	group1	cup3	9	16	0
PAmel	group1	cup3	9	17	0
PAmel	group1	cup3	9	18	0
PAmel	group1	cup3	9	19	0
PAmel	group1	cup3	9	20	0
PAmel	group1	cup3	9	21	0
PAmel	group1	cup3	9	22	0
PAmel	group1	cup3	9	23	0
PAmel	group1	cup3	9	24	0
PAmel	group1	cup3	9	25	0
PAmel	group1	cup3	9	26	0
PAmel	group1	cup3	9	27	0
PAmel	group1	cup3	9	28	0
PAmel	group1	cup3	9	29	0
PAmel	group1	cup3	9	30	0
PAmel	group1	cup3	9	31	0
PAmel	group1	cup3	9	32	0
PAmel	group1	cup3	9	33	0
PAmel	group1	cup3	9	34	0
PAmel	group1	cup3	9	35	0
PAmel	group1	cup3	10	1	0
PAmel	group1	cup3	10	2	0
PAmel	group1	cup3	10	3	0
PAmel	group1	cup3	10	4	0
PAmel	group1	cup3	10	5	0
PAmel	group1	cup3	10	6	0
PAmel	group1	cup3	10	7	0
PAmel	group1	cup3	10	8	0
PAmel	group1	cup3	10	9	0
PAmel	group1	cup3	10	10	0
PAmel	group1	cup3	10	11	0
PAmel	group1	cup3	10	12	0
PAmel	group1	cup3	10	13	0
PAmel	group1	cup3	10	14	0
PAmel	group1	cup3	10	15	0
PAmel	group1	cup3	10	16	0
PAmel	group1	cup3	10	17	0
PAmel	group1	cup3	10	18	0
PAmel	group1	cup3	10	19	0
PAmel	group1	cup3	10	20	0
PAmel	group1	cup3	10	21	0
PAmel	group1	cup3	10	22	0
PAmel	group1	cup3	10	23	0
PAmel	group1	cup3	10	24	0
PAmel	group1	cup3	10	25	0
PAmel	group1	cup3	10	26	0
PAmel	group1	cup3	10	27	0
PAmel	group1	cup3	10	28	0
PAmel	group1	cup3	10	29	0
PAmel	group1	cup3	10	30	0
PAmel	group1	cup3	10	31	0
PAmel	group1	cup3	10	32	0
PAmel	group1	cup3	10	33	0
PAmel	group1	cup3	10	34	0
PAmel	group1	cup3	10	35	0
PAmel	group1	cup3	11	1	0
PAmel	group1	cup3	11	2	0
PAmel	group1	cup3	11	3	0
PAmel	group1	cup3	11	4	0
PAmel	group1	cup3	11	5	0
PAmel	group1	cup3	11	6	0
PAmel	group1	cup3	11	7	0
PAmel	group1	cup3	11	8	0
PAmel	group1	cup3	11	9	0
PAmel	group1	cup3	11	10	0
PAmel	group1	cup3	11	11	0
PAmel	group1	cup3	11	12	0
PAmel	group1	cup3	11	13	0
PAmel	group1	cup3	11	14	0
PAmel	group1	cup3	11	15	0
PAmel	group1	cup3	11	16	0
PAmel	group1	cup3	11	17	0
PAmel	group1	cup3	11	18	0
PAmel	group1	cup3	11	19	0
PAmel	group1	cup3	11	20	0
PAmel	group1	cup3	11	21	0
PAmel	group1	cup3	11	22	0
PAmel	group1	cup3	11	23	0
PAmel	group1	cup3	11	24	0
PAmel	group1	cup3	11	25	0
PAmel	group1	cup3	11	26	0
PAmel	group1	cup3	11	27	0
PAmel	group1	cup3	11	28	0
PAmel	group1	cup3	11	29	0
PAmel	group1	cup3	11	30	0
PAmel	group1	cup3	11	31	0
PAmel	group1	cup3	11	32	0
PAmel	group1	cup3	11	33	0
PAmel	group1	cup3	11	34	0
PAmel	group1	cup3	11	35	0
PAmel	group1	cup3	12	1	0
PAmel	group1	cup3	12	2	0
PAmel	group1	cup3	12	3	0
PAmel	group1	cup3	12	4	0
PAmel	group1	cup3	12	5	0
PAmel	group1	cup3	12	6	0
PAmel	group1	cup3	12	7	0
PAmel	group1	cup3	12	8	0
PAmel	group1	cup3	12	9	0
PAmel	group1	cup3	12	10	0
PAmel	group1	cup3	12	11	0
PAmel	group1	cup3	12	12	0
PAmel	group1	cup3	12	13	0
PAmel	group1	cup3	12	14	0
PAmel	group1	cup3	12	15	0
PAmel	group1	cup3	12	16	0
PAmel	group1	cup3	12	17	0
PAmel	group1	cup3	12	18	0
PAmel	group1	cup3	12	19	0
PAmel	group1	cup3	12	20	0
PAmel	group1	cup3	12	21	0
PAmel	group1	cup3	12	22	0
PAmel	group1	cup3	12	23	0
PAmel	group1	cup3	12	24	0
PAmel	group1	cup3	12	25	0
PAmel	group1	cup3	12	26	0
PAmel	group1	cup3	12	27	0
PAmel	group1	cup3	12	28	0
PAmel	group1	cup3	12	29	0
PAmel	group1	cup3	12	30	0
PAmel	group1	cup3	12	31	0
PAmel	group1	cup3	12	32	0
PAmel	group1	cup3	12	33	0
PAmel	group1	cup3	12	34	0
PAmel	group1	cup3	12	35	0
PAmel	group1	cup3	13	1	0
PAmel	group1	cup3	13	2	0
PAmel	group1	cup3	13	3	0
PAmel	group1	cup3	13	4	0
PAmel	group1	cup3	13	5	0
PAmel	group1	cup3	13	6	0
PAmel	group1	cup3	13	7	0
PAmel	group1	cup3	13	8	0
PAmel	group1	cup3	13	9	0
PAmel	group1	cup3	13	10	0
PAmel	group1	cup3	13	11	0
PAmel	group1	cup3	13	12	0
PAmel	group1	cup3	13	13	0
PAmel	group1	cup3	13	14	0
PAmel	group1	cup3	13	15	0
PAmel	group1	cup3	13	16	0
PAmel	group1	cup3	13	17	0
PAmel	group1	cup3	13	18	0
PAmel	group1	cup3	13	19	0
PAmel	group1	cup3	13	20	0
PAmel	group1	cup3	13	21	0
PAmel	group1	cup3	13	22	0
PAmel	group1	cup3	13	23	0
PAmel	group1	cup3	13	24	0
PAmel	group1	cup3	13	25	0
PAmel	group1	cup3	13	26	0
PAmel	group1	cup3	13	27	0
PAmel	group1	cup3	13	28	0
PAmel	group1	cup3	13	29	0
PAmel	group1	cup3	13	30	0
PAmel	group1	cup3	13	31	0
PAmel	group1	cup3	13	32	0
PAmel	group1	cup3	13	33	0
PAmel	group1	cup3	13	34	0
PAmel	group1	cup3	13	35	0
PAmel	group1	cup3	14	1	0
PAmel	group1	cup3	14	2	0
PAmel	group1	cup3	14	3	0
PAmel	group1	cup3	14	4	0
PAmel	group1	cup3	14	5	0
PAmel	group1	cup3	14	6	0
PAmel	group1	cup3	14	7	0
PAmel	group1	cup3	14	8	0
PAmel	group1	cup3	14	9	0
PAmel	group1	cup3	14	10	0
PAmel	group1	cup3	14	11	0
PAmel	group1	cup3	14	12	0
PAmel	group1	cup3	14	13	0
PAmel	group1	cup3	14	14	0
PAmel	group1	cup3	14	15	0
PAmel	group1	cup3	14	16	0
PAmel	group1	cup3	14	17	0
PAmel	group1	cup3	14	18	0
PAmel	group1	cup3	14	19	0
PAmel	group1	cup3	14	20	0
PAmel	group1	cup3	14	21	0
PAmel	group1	cup3	14	22	0
PAmel	group1	cup3	14	23	0
PAmel	group1	cup3	14	24	0
PAmel	group1	cup3	14	25	0
PAmel	group1	cup3	14	26	0
PAmel	group1	cup3	14	27	0
PAmel	group1	cup3	14	28	0
PAmel	group1	cup3	14	29	0
PAmel	group1	cup3	14	30	0
PAmel	group1	cup3	14	31	0
PAmel	group1	cup3	14	32	0
PAmel	group1	cup3	14	33	0
PAmel	group1	cup3	14	34	0
PAmel	group1	cup3	14	35	0
PAmel	group2	cup4	1	1	0
PAmel	group2	cup4	1	2	0
PAmel	group2	cup4	1	3	0
PAmel	group2	cup4	1	4	0
PAmel	group2	cup4	1	5	0
PAmel	group2	cup4	1	6	0
PAmel	group2	cup4	1	7	0
PAmel	group2	cup4	1	8	0
PAmel	group2	cup4	1	9	0
PAmel	group2	cup4	1	10	0
PAmel	group2	cup4	1	11	0
PAmel	group2	cup4	1	12	0
PAmel	group2	cup4	1	13	0
PAmel	group2	cup4	1	14	0
PAmel	group2	cup4	1	15	0
PAmel	group2	cup4	1	16	0
PAmel	group2	cup4	1	17	0
PAmel	group2	cup4	1	18	0
PAmel	group2	cup4	1	19	0
PAmel	group2	cup4	1	20	0
PAmel	group2	cup4	1	21	0
PAmel	group2	cup4	1	22	0
PAmel	group2	cup4	1	23	0
PAmel	group2	cup4	1	24	0
PAmel	group2	cup4	1	25	0
PAmel	group2	cup4	1	26	0
PAmel	group2	cup4	1	27	0
PAmel	group2	cup4	1	28	0
PAmel	group2	cup4	1	29	0
PAmel	group2	cup4	1	30	0
PAmel	group2	cup4	1	31	0
PAmel	group2	cup4	1	32	0
PAmel	group2	cup4	1	33	0
PAmel	group2	cup4	1	34	0
PAmel	group2	cup4	1	35	0
PAmel	group2	cup4	1	36	0
PAmel	group2	cup4	1	37	0
PAmel	group2	cup4	1	38	0
PAmel	group2	cup4	1	39	0
PAmel	group2	cup4	1	40	0
PAmel	group2	cup4	1	41	0
PAmel	group2	cup4	1	42	0
PAmel	group2	cup4	1	43	0
PAmel	group2	cup4	1	44	0
PAmel	group2	cup4	1	45	0
PAmel	group2	cup4	1	46	0
PAmel	group2	cup4	1	47	0
PAmel	group2	cup4	2	1	0
PAmel	group2	cup4	2	2	0
PAmel	group2	cup4	2	3	0
PAmel	group2	cup4	2	4	0
PAmel	group2	cup4	2	5	0
PAmel	group2	cup4	2	6	0
PAmel	group2	cup4	2	7	0
PAmel	group2	cup4	2	8	0
PAmel	group2	cup4	2	9	0
PAmel	group2	cup4	2	10	0
PAmel	group2	cup4	2	11	0
PAmel	group2	cup4	2	12	0
PAmel	group2	cup4	2	13	0
PAmel	group2	cup4	2	14	0
PAmel	group2	cup4	2	15	0
PAmel	group2	cup4	2	16	0
PAmel	group2	cup4	2	17	0
PAmel	group2	cup4	2	18	0
PAmel	group2	cup4	2	19	0
PAmel	group2	cup4	2	20	0
PAmel	group2	cup4	2	21	0
PAmel	group2	cup4	2	22	0
PAmel	group2	cup4	2	23	0
PAmel	group2	cup4	2	24	0
PAmel	group2	cup4	2	25	0
PAmel	group2	cup4	2	26	0
PAmel	group2	cup4	2	27	0
PAmel	group2	cup4	2	28	0
PAmel	group2	cup4	2	29	0
PAmel	group2	cup4	2	30	0
PAmel	group2	cup4	2	31	0
PAmel	group2	cup4	2	32	0
PAmel	group2	cup4	2	33	0
PAmel	group2	cup4	2	34	0
PAmel	group2	cup4	2	35	0
PAmel	group2	cup4	2	36	0
PAmel	group2	cup4	2	37	0
PAmel	group2	cup4	2	38	0
PAmel	group2	cup4	2	39	0
PAmel	group2	cup4	2	40	0
PAmel	group2	cup4	2	41	0
PAmel	group2	cup4	2	42	0
PAmel	group2	cup4	2	43	1
PAmel	group2	cup4	2	44	1
PAmel	group2	cup4	3	1	0
PAmel	group2	cup4	3	2	0
PAmel	group2	cup4	3	3	0
PAmel	group2	cup4	3	4	0
PAmel	group2	cup4	3	5	0
PAmel	group2	cup4	3	6	0
PAmel	group2	cup4	3	7	0
PAmel	group2	cup4	3	8	0
PAmel	group2	cup4	3	9	0
PAmel	group2	cup4	3	10	0
PAmel	group2	cup4	3	11	0
PAmel	group2	cup4	3	12	0
PAmel	group2	cup4	3	13	0
PAmel	group2	cup4	3	14	0
PAmel	group2	cup4	3	15	0
PAmel	group2	cup4	3	16	0
PAmel	group2	cup4	3	17	0
PAmel	group2	cup4	3	18	0
PAmel	group2	cup4	3	19	0
PAmel	group2	cup4	3	20	0
PAmel	group2	cup4	3	21	0
PAmel	group2	cup4	3	22	0
PAmel	group2	cup4	3	23	0
PAmel	group2	cup4	3	24	0
PAmel	group2	cup4	3	25	0
PAmel	group2	cup4	3	26	0
PAmel	group2	cup4	3	27	0
PAmel	group2	cup4	3	28	0
PAmel	group2	cup4	3	29	0
PAmel	group2	cup4	3	30	0
PAmel	group2	cup4	3	31	0
PAmel	group2	cup4	3	32	0
PAmel	group2	cup4	3	33	0
PAmel	group2	cup4	3	34	0
PAmel	group2	cup4	3	35	0
PAmel	group2	cup4	3	36	0
PAmel	group2	cup4	3	37	0
PAmel	group2	cup4	3	38	0
PAmel	group2	cup4	3	39	0
PAmel	group2	cup4	4	1	0
PAmel	group2	cup4	4	2	0
PAmel	group2	cup4	4	3	0
PAmel	group2	cup4	4	4	0
PAmel	group2	cup4	4	5	0
PAmel	group2	cup4	4	6	0
PAmel	group2	cup4	4	7	0
PAmel	group2	cup4	4	8	0
PAmel	group2	cup4	4	9	0
PAmel	group2	cup4	4	10	0
PAmel	group2	cup4	4	11	0
PAmel	group2	cup4	4	12	0
PAmel	group2	cup4	4	13	0
PAmel	group2	cup4	4	14	0
PAmel	group2	cup4	4	15	0
PAmel	group2	cup4	4	16	0
PAmel	group2	cup4	4	17	0
PAmel	group2	cup4	4	18	0
PAmel	group2	cup4	4	19	0
PAmel	group2	cup4	4	20	0
PAmel	group2	cup4	4	21	0
PAmel	group2	cup4	4	22	0
PAmel	group2	cup4	4	23	0
PAmel	group2	cup4	4	24	0
PAmel	group2	cup4	4	25	0
PAmel	group2	cup4	4	26	0
PAmel	group2	cup4	4	27	0
PAmel	group2	cup4	4	28	0
PAmel	group2	cup4	4	29	0
PAmel	group2	cup4	4	30	0
PAmel	group2	cup4	4	31	0
PAmel	group2	cup4	4	32	0
PAmel	group2	cup4	4	33	0
PAmel	group2	cup4	4	34	0
PAmel	group2	cup4	4	35	0
PAmel	group2	cup4	4	36	0
PAmel	group2	cup4	5	1	0
PAmel	group2	cup4	5	2	0
PAmel	group2	cup4	5	3	0
PAmel	group2	cup4	5	4	0
PAmel	group2	cup4	5	5	0
PAmel	group2	cup4	5	6	0
PAmel	group2	cup4	5	7	0
PAmel	group2	cup4	5	8	0
PAmel	group2	cup4	5	9	0
PAmel	group2	cup4	5	10	0
PAmel	group2	cup4	5	11	0
PAmel	group2	cup4	5	12	0
PAmel	group2	cup4	5	13	0
PAmel	group2	cup4	5	14	0
PAmel	group2	cup4	5	15	0
PAmel	group2	cup4	5	16	0
PAmel	group2	cup4	5	17	0
PAmel	group2	cup4	5	18	0
PAmel	group2	cup4	5	19	0
PAmel	group2	cup4	5	20	0
PAmel	group2	cup4	5	21	0
PAmel	group2	cup4	5	22	0
PAmel	group2	cup4	5	23	0
PAmel	group2	cup4	5	24	0
PAmel	group2	cup4	5	25	0
PAmel	group2	cup4	5	26	0
PAmel	group2	cup4	5	27	0
PAmel	group2	cup4	5	28	0
PAmel	group2	cup4	5	29	0
PAmel	group2	cup4	5	30	0
PAmel	group2	cup4	5	31	0
PAmel	group2	cup4	5	32	0
PAmel	group2	cup4	5	33	0
PAmel	group2	cup4	6	1	0
PAmel	group2	cup4	6	2	0
PAmel	group2	cup4	6	3	0
PAmel	group2	cup4	6	4	0
PAmel	group2	cup4	6	5	0
PAmel	group2	cup4	6	6	0
PAmel	group2	cup4	6	7	0
PAmel	group2	cup4	6	8	0
PAmel	group2	cup4	6	9	0
PAmel	group2	cup4	6	10	0
PAmel	group2	cup4	6	11	0
PAmel	group2	cup4	6	12	0
PAmel	group2	cup4	6	13	0
PAmel	group2	cup4	6	14	0
PAmel	group2	cup4	6	15	0
PAmel	group2	cup4	6	16	0
PAmel	group2	cup4	6	17	0
PAmel	group2	cup4	6	18	0
PAmel	group2	cup4	6	19	0
PAmel	group2	cup4	6	20	0
PAmel	group2	cup4	6	21	0
PAmel	group2	cup4	6	22	0
PAmel	group2	cup4	6	23	0
PAmel	group2	cup4	6	24	0
PAmel	group2	cup4	6	25	0
PAmel	group2	cup4	6	26	0
PAmel	group2	cup4	6	27	0
PAmel	group2	cup4	6	28	0
PAmel	group2	cup4	6	29	0
PAmel	group2	cup4	6	30	0
PAmel	group2	cup4	6	31	0
PAmel	group2	cup4	6	32	0
PAmel	group2	cup4	6	33	0
PAmel	group2	cup4	7	1	0
PAmel	group2	cup4	7	2	0
PAmel	group2	cup4	7	3	0
PAmel	group2	cup4	7	4	0
PAmel	group2	cup4	7	5	0
PAmel	group2	cup4	7	6	0
PAmel	group2	cup4	7	7	0
PAmel	group2	cup4	7	8	0
PAmel	group2	cup4	7	9	0
PAmel	group2	cup4	7	10	0
PAmel	group2	cup4	7	11	0
PAmel	group2	cup4	7	12	0
PAmel	group2	cup4	7	13	0
PAmel	group2	cup4	7	14	0
PAmel	group2	cup4	7	15	0
PAmel	group2	cup4	7	16	0
PAmel	group2	cup4	7	17	0
PAmel	group2	cup4	7	18	0
PAmel	group2	cup4	7	19	0
PAmel	group2	cup4	7	20	0
PAmel	group2	cup4	7	21	0
PAmel	group2	cup4	7	22	0
PAmel	group2	cup4	7	23	0
PAmel	group2	cup4	7	24	0
PAmel	group2	cup4	7	25	0
PAmel	group2	cup4	7	26	0
PAmel	group2	cup4	7	27	0
PAmel	group2	cup4	7	28	0
PAmel	group2	cup4	7	29	0
PAmel	group2	cup4	7	30	0
PAmel	group2	cup4	7	31	0
PAmel	group2	cup4	7	32	0
PAmel	group2	cup4	7	33	1
PAmel	group2	cup4	8	1	0
PAmel	group2	cup4	8	2	0
PAmel	group2	cup4	8	3	0
PAmel	group2	cup4	8	4	0
PAmel	group2	cup4	8	5	0
PAmel	group2	cup4	8	6	0
PAmel	group2	cup4	8	7	0
PAmel	group2	cup4	8	8	0
PAmel	group2	cup4	8	9	0
PAmel	group2	cup4	8	10	0
PAmel	group2	cup4	8	11	0
PAmel	group2	cup4	8	12	0
PAmel	group2	cup4	8	13	0
PAmel	group2	cup4	8	14	0
PAmel	group2	cup4	8	15	0
PAmel	group2	cup4	8	16	0
PAmel	group2	cup4	8	17	0
PAmel	group2	cup4	8	18	0
PAmel	group2	cup4	8	19	0
PAmel	group2	cup4	8	20	0
PAmel	group2	cup4	8	21	0
PAmel	group2	cup4	8	22	0
PAmel	group2	cup4	8	23	0
PAmel	group2	cup4	8	24	0
PAmel	group2	cup4	8	25	0
PAmel	group2	cup4	8	26	0
PAmel	group2	cup4	8	27	0
PAmel	group2	cup4	8	28	0
PAmel	group2	cup4	8	29	0
PAmel	group2	cup4	8	30	0
PAmel	group2	cup4	8	31	0
PAmel	group2	cup4	8	32	0
PAmel	group2	cup4	9	1	0
PAmel	group2	cup4	9	2	0
PAmel	group2	cup4	9	3	0
PAmel	group2	cup4	9	4	0
PAmel	group2	cup4	9	5	0
PAmel	group2	cup4	9	6	0
PAmel	group2	cup4	9	7	0
PAmel	group2	cup4	9	8	0
PAmel	group2	cup4	9	9	0
PAmel	group2	cup4	9	10	0
PAmel	group2	cup4	9	11	0
PAmel	group2	cup4	9	12	0
PAmel	group2	cup4	9	13	0
PAmel	group2	cup4	9	14	0
PAmel	group2	cup4	9	15	0
PAmel	group2	cup4	9	16	0
PAmel	group2	cup4	9	17	0
PAmel	group2	cup4	9	18	0
PAmel	group2	cup4	9	19	0
PAmel	group2	cup4	9	20	0
PAmel	group2	cup4	9	21	0
PAmel	group2	cup4	9	22	0
PAmel	group2	cup4	9	23	0
PAmel	group2	cup4	9	24	0
PAmel	group2	cup4	9	25	0
PAmel	group2	cup4	9	26	0
PAmel	group2	cup4	9	27	0
PAmel	group2	cup4	9	28	0
PAmel	group2	cup4	9	29	0
PAmel	group2	cup4	9	30	0
PAmel	group2	cup4	9	31	0
PAmel	group2	cup4	9	32	0
PAmel	group2	cup4	10	1	0
PAmel	group2	cup4	10	2	0
PAmel	group2	cup4	10	3	0
PAmel	group2	cup4	10	4	0
PAmel	group2	cup4	10	5	0
PAmel	group2	cup4	10	6	0
PAmel	group2	cup4	10	7	0
PAmel	group2	cup4	10	8	0
PAmel	group2	cup4	10	9	0
PAmel	group2	cup4	10	10	0
PAmel	group2	cup4	10	11	0
PAmel	group2	cup4	10	12	0
PAmel	group2	cup4	10	13	0
PAmel	group2	cup4	10	14	0
PAmel	group2	cup4	10	15	0
PAmel	group2	cup4	10	16	0
PAmel	group2	cup4	10	17	0
PAmel	group2	cup4	10	18	0
PAmel	group2	cup4	10	19	0
PAmel	group2	cup4	10	20	0
PAmel	group2	cup4	10	21	0
PAmel	group2	cup4	10	22	0
PAmel	group2	cup4	10	23	0
PAmel	group2	cup4	10	24	0
PAmel	group2	cup4	10	25	0
PAmel	group2	cup4	10	26	0
PAmel	group2	cup4	10	27	0
PAmel	group2	cup4	10	28	0
PAmel	group2	cup4	10	29	0
PAmel	group2	cup4	10	30	0
PAmel	group2	cup4	10	31	0
PAmel	group2	cup4	10	32	0
PAmel	group2	cup4	11	1	0
PAmel	group2	cup4	11	2	0
PAmel	group2	cup4	11	3	0
PAmel	group2	cup4	11	4	0
PAmel	group2	cup4	11	5	0
PAmel	group2	cup4	11	6	0
PAmel	group2	cup4	11	7	0
PAmel	group2	cup4	11	8	0
PAmel	group2	cup4	11	9	0
PAmel	group2	cup4	11	10	0
PAmel	group2	cup4	11	11	0
PAmel	group2	cup4	11	12	0
PAmel	group2	cup4	11	13	0
PAmel	group2	cup4	11	14	0
PAmel	group2	cup4	11	15	0
PAmel	group2	cup4	11	16	0
PAmel	group2	cup4	11	17	0
PAmel	group2	cup4	11	18	0
PAmel	group2	cup4	11	19	0
PAmel	group2	cup4	11	20	0
PAmel	group2	cup4	11	21	0
PAmel	group2	cup4	11	22	0
PAmel	group2	cup4	11	23	0
PAmel	group2	cup4	11	24	0
PAmel	group2	cup4	11	25	0
PAmel	group2	cup4	11	26	0
PAmel	group2	cup4	11	27	0
PAmel	group2	cup4	11	28	0
PAmel	group2	cup4	11	29	0
PAmel	group2	cup4	11	30	0
PAmel	group2	cup4	11	31	0
PAmel	group2	cup4	11	32	0
PAmel	group2	cup4	12	1	0
PAmel	group2	cup4	12	2	0
PAmel	group2	cup4	12	3	0
PAmel	group2	cup4	12	4	0
PAmel	group2	cup4	12	5	0
PAmel	group2	cup4	12	6	0
PAmel	group2	cup4	12	7	0
PAmel	group2	cup4	12	8	0
PAmel	group2	cup4	12	9	0
PAmel	group2	cup4	12	10	0
PAmel	group2	cup4	12	11	0
PAmel	group2	cup4	12	12	0
PAmel	group2	cup4	12	13	0
PAmel	group2	cup4	12	14	0
PAmel	group2	cup4	12	15	0
PAmel	group2	cup4	12	16	0
PAmel	group2	cup4	12	17	0
PAmel	group2	cup4	12	18	0
PAmel	group2	cup4	12	19	0
PAmel	group2	cup4	12	20	0
PAmel	group2	cup4	12	21	0
PAmel	group2	cup4	12	22	0
PAmel	group2	cup4	12	23	0
PAmel	group2	cup4	12	24	0
PAmel	group2	cup4	12	25	0
PAmel	group2	cup4	12	26	0
PAmel	group2	cup4	12	27	0
PAmel	group2	cup4	12	28	0
PAmel	group2	cup4	12	29	0
PAmel	group2	cup4	12	30	0
PAmel	group2	cup4	12	31	0
PAmel	group2	cup4	12	32	0
PAmel	group2	cup4	13	1	0
PAmel	group2	cup4	13	2	0
PAmel	group2	cup4	13	3	0
PAmel	group2	cup4	13	4	0
PAmel	group2	cup4	13	5	0
PAmel	group2	cup4	13	6	0
PAmel	group2	cup4	13	7	0
PAmel	group2	cup4	13	8	0
PAmel	group2	cup4	13	9	0
PAmel	group2	cup4	13	10	0
PAmel	group2	cup4	13	11	0
PAmel	group2	cup4	13	12	0
PAmel	group2	cup4	13	13	0
PAmel	group2	cup4	13	14	0
PAmel	group2	cup4	13	15	0
PAmel	group2	cup4	13	16	0
PAmel	group2	cup4	13	17	0
PAmel	group2	cup4	13	18	0
PAmel	group2	cup4	13	19	0
PAmel	group2	cup4	13	20	0
PAmel	group2	cup4	13	21	0
PAmel	group2	cup4	13	22	0
PAmel	group2	cup4	13	23	0
PAmel	group2	cup4	13	24	0
PAmel	group2	cup4	13	25	0
PAmel	group2	cup4	13	26	0
PAmel	group2	cup4	13	27	0
PAmel	group2	cup4	13	28	0
PAmel	group2	cup4	13	29	0
PAmel	group2	cup4	13	30	0
PAmel	group2	cup4	13	31	0
PAmel	group2	cup4	13	32	1
PAmel	group2	cup4	14	1	0
PAmel	group2	cup4	14	2	0
PAmel	group2	cup4	14	3	0
PAmel	group2	cup4	14	4	0
PAmel	group2	cup4	14	5	0
PAmel	group2	cup4	14	6	0
PAmel	group2	cup4	14	7	0
PAmel	group2	cup4	14	8	0
PAmel	group2	cup4	14	9	0
PAmel	group2	cup4	14	10	0
PAmel	group2	cup4	14	11	0
PAmel	group2	cup4	14	12	0
[truncated: 10,013 more rows]

## Sheet: Figure1B
parasite	host	spores[log2 transformed]
PAmel	HAmel	18.9
PAmel	HAmel	20.5
PAmel	HAmel	20.8
PAmel	HAmel	21.1
PAmel	HAmel	21.2
PAmel	HAmel	21.3
PAmel	HAmel	21.3
PAmel	HAmel	21.3
PAmel	HAmel	21.3
PAmel	HAmel	21.5
PAmel	HAmel	21.6
PAmel	HAmel	21.6
PAmel	HAmel	21.7
PAmel	HAmel	21.8
PAmel	HAmel	21.8
PAmel	HAmel	22
PAmel	HAmel	22.2
PAmel	HAmel	22.3
PAmel	HAmel	22.4
PAmel	HAmel	22.4
PAmel	HAmel	22.5
PAmel	HAmel	22.5
PAmel	HAmel	22.7
PAmel	HAmel	22.8
PAmel	HAmel	22.9
PAmel	HAmel	23
PAmel	HAmel	23.2
PAmel	HAmel	23.2
PAmel	HAmel	23.3
PAmel	HAmel	23.4
PAmel	HAcer	14.6
PAmel	HAcer	14.6
PAmel	HAcer	16.2
PAmel	HAcer	17.8
PAmel	HAcer	18.4
PAmel	HAcer	18.5
PAmel	HAcer	18.9
PAmel	HAcer	18.9
PAmel	HAcer	19
PAmel	HAcer	19.2
PAmel	HAcer	19.7
PAmel	HAcer	20
PAmel	HAcer	20.1
PAmel	HAcer	20.4
PAmel	HAcer	20.6
PAmel	HAcer	20.7
PAmel	HAcer	20.7
PAmel	HAcer	20.9
PAcer	HAmel	22.8
PAcer	HAmel	18.6
PAcer	HAmel	19.5
PAcer	HAmel	19.7
PAcer	HAmel	20
PAcer	HAmel	20.2
PAcer	HAmel	20.5
PAcer	HAmel	20.7
PAcer	HAmel	21
PAcer	HAmel	21.2
PAcer	HAmel	21.2
PAcer	HAmel	21.4
PAcer	HAmel	21.7
PAcer	HAmel	21.7
PAcer	HAmel	21.9
PAcer	HAmel	22.3
PAcer	HAmel	22.4
PAcer	HAmel	22.4
PAcer	HAmel	22.6
PAcer	HAmel	22.7
PAcer	HAmel	22.7
PAcer	HAmel	22.8
PAcer	HAmel	22.9
PAcer	HAmel	22.9
PAcer	HAmel	22.9
PAcer	HAmel	23.2
PAcer	HAmel	23.2
PAcer	HAmel	23.3
PAcer	HAmel	23.3
PAcer	HAmel	23.6
PAcer	HAcer	14.6
PAcer	HAcer	14.6
PAcer	HAcer	15.6
PAcer	HAcer	15.6
PAcer	HAcer	16.9
PAcer	HAcer	19.2
PAcer	HAcer	19.7
PAcer	HAcer	20
PAcer	HAcer	20.2
PAcer	HAcer	20.3
PAcer	HAcer	20.7
PAcer	HAcer	20.8
PAcer	HAcer	20.9
PAcer	HAcer	21.2
PAcer	HAcer	21.5
PAcer	HAcer	21.7
PAcer	HAcer	21.9
PAcer	HAcer	22

## Sheet: Figure1C
Dpi	Parasite	Host	Expressed_Genes
1	PAcer	HAmel	839
1	PAcer	HAmel	715
1	PAcer	HAmel	912
2	PAcer	HAmel	901
2	PAcer	HAmel	518
2	PAcer	HAmel	1290
3	PAcer	HAmel	1532
3	PAcer	HAmel	1741
3	PAcer	HAmel	1721
4	PAcer	HAmel	2181
4	PAcer	HAmel	2061
4	PAcer	HAmel	2134
5	PAcer	HAmel	2162
5	PAcer	HAmel	2176
5	PAcer	HAmel	2119
1	PAmel	HAmel	673
1	PAmel	HAmel	641
1	PAmel	HAmel	790
2	PAmel	HAmel	1264
2	PAmel	HAmel	843
2	PAmel	HAmel	655
3	PAmel	HAmel	1810
3	PAmel	HAmel	1691
3	PAmel	HAmel	1312
4	PAmel	HAmel	2086
4	PAmel	HAmel	2083
4	PAmel	HAmel	1877
5	PAmel	HAmel	2195
5	PAmel	HAmel	2108
5	PAmel	HAmel	2155
1	PAcer	HAcer	798
1	PAcer	HAcer	194
1	PAcer	HAcer	365
2	PAcer	HAcer	186
2	PAcer	HAcer	15
2	PAcer	HAcer	672
3	PAcer	HAcer	151
3	PAcer	HAcer	214
3	PAcer	HAcer	438
4	PAcer	HAcer	98
4	PAcer	HAcer	890
4	PAcer	HAcer	689
5	PAcer	HAcer	658
5	PAcer	HAcer	1808
5	PAcer	HAcer	1657
1	PAmel	HAcer	207
1	PAmel	HAcer	346
1	PAmel	HAcer	205
2	PAmel	HAcer	357
2	PAmel	HAcer	288
2	PAmel	HAcer	297
3	PAmel	HAcer	896
3	PAmel	HAcer	1091
3	PAmel	HAcer	111
4	PAmel	HAcer	2047
4	PAmel	HAcer	105
4	PAmel	HAcer	1302
5	PAmel	HAcer	1477
5	PAmel	HAcer	1222
5	PAmel	HAcer	1266

## Sheet: Figure1D
HAmel_PAcer_up	HAmel_PAcer_down		HAmel_PAmel_down	HAmel_PAmel_up		HAcer_PAcer_up	HAcer_PAcer_down		HAcer_PAmel_up	HAcer_PAmel_down
LOC113219134	LOC100576473		LOC411493	LOC725690		APICC_00409	APICC_00369		APICC_00909	APICC_00369
LOC113219135	LOC100576487		LOC550685	LOC102655756		APICC_09065	APICC_01063		APICC_07875	APICC_01063
LOC100577487	LOC100576488		LOC550687	LOC408920		APICC_07298	APICC_06682		APICC_04046	APICC_06682
LOC113218601	LOC100576619		LOC113219134	LOC113218987		APICC_00254	APICC_05266		APICC_08274	APICC_05266
LOC113218600	LOC100576735		LOC113219135	LOC102655185		APICC_01496	APICC_08655		APICC_07205	APICC_08655
LOC551710	LOC100577334		LOC100577487	LOC727303		APICC_09990	APICC_05376		APICC_07570	APICC_05376
LOC551992	LOC100577444		LOC725395	LOC724675		APICC_07001	APICC_04754		APICC_00409	APICC_04754
LOC408826	LOC100577449		LOC107965764	LOC113219064		APICC_03868	APICC_04703		APICC_09065	APICC_04703
LOC725864	LOC100577466		LOC410663	LOC727302		APICC_00880	APICC_02490		APICC_07298	APICC_02490
LOC408886	LOC100577481		LOC409546	LOC724771		APICC_06668	APICC_02489		APICC_00254	APICC_02489
LOC408897	LOC100577863		LOC411494	LOC727309		APICC_09137	APICC_02555		APICC_01496	APICC_02555
LOC408889	LOC100577966		LOC724418	LOC408917		APICC_00983	APICC_01376		APICC_09990	APICC_01376
LOC408910	LOC100578059		LOC100629119	LOC107965047		APICC_01795	APICC_01486		APICC_07001	APICC_01486
LOC724768	LOC100578751		LOC113218601	LOC102655189		APICC_02333	APICC_07677		APICC_03868	APICC_07677
LOC113218750	LOC100578752		LOC113218600	LOC107965317		APICC_09674	APICC_07271		APICC_00880	APICC_07271
LOC113218781	LOC100578759		LOC551710	LOC107964819		APICC_07847	APICC_02451		APICC_06668	APICC_02451
LOC410246	LOC100578763		LOC412791	LOC408846		APICC_00265	APICC_00334		APICC_09137	APICC_00334
LOC413055	LOC100578770		LOC551970	LOC552006		APICC_09342	APICC_10105		APICC_00983	APICC_10105
LOC413034	LOC100578816		LOC725204	LOC102654775		APICC_09008	APICC_02822		APICC_01795	APICC_02822
LOC413053	LOC100629044		LOC411769	LOC107966053		APICC_01993	APICC_07404		APICC_02333	APICC_07404
LOC413054	LOC102653596		LOC725295	LOC107966050		APICC_00105	APICC_08286		APICC_09674	APICC_08286
LOC413040	LOC102653652		LOC410743	LOC409163		APICC_06482	APICC_07713		APICC_07847	APICC_07713
LOC413043	LOC102653857		LOC726201	LOC107965048		APICC_07128	APICC_10007		APICC_00265	APICC_10007
LOC413036	LOC102654124		LOC412865	LOC102653690		APICC_02907	APICC_05073		APICC_09342	APICC_05073
LOC724285	LOC102654135		LOC552617	LOC411969		APICC_08933	APICC_07701		APICC_09008	APICC_07701
LOC727238	LOC102655147		LOC551992	LOC408796		APICC_08774	APICC_00856		APICC_01993	APICC_00856
LOC409899	LOC102655654		LOC726612	LOC104797386		APICC_02989	APICC_02838		APICC_00105	APICC_02838
LOC113218684	LOC102655747		LOC551392	LOC408915		APICC_09120	APICC_09542		APICC_06482	APICC_09542
LOC409414	LOC102655756		LOC408826	LOC724835		APICC_06649	APICC_06120		APICC_07128	APICC_06120
LOC724457	LOC102656121		LOC410244	LOC409001		APICC_01812	APICC_01844		APICC_02907	APICC_01844
LOC413081	LOC102656583		LOC726611	LOC107964110		APICC_10024	APICC_09174		APICC_08933	APICC_09174
LOC552124	LOC102656585		LOC409902	LOC107964129		APICC_01816	APICC_06868		APICC_08774	APICC_06868
LOC552123	LOC104797386		LOC107965644	LOC100577863		APICC_09560	APICC_07578		APICC_02989	APICC_07578
LOC724152	LOC107964239		LOC725205	LOC408967		APICC_09897	APICC_02162		APICC_09120	APICC_02162
LOC724151	LOC107964242		LOC725923	LOC100577682		APICC_02323	APICC_09552		APICC_06649	APICC_09552
LOC413192	LOC107964243		LOC725864	LOC100576735		APICC_02325	APICC_00385		APICC_01812	APICC_00385
LOC102653821	LOC107964244		LOC408886	LOC409511		APICC_02293	APICC_09731		APICC_10024	APICC_09731
LOC726584	LOC107964245		LOC408897	LOC104796176		APICC_06734	APICC_07881		APICC_01816	APICC_07881
LOC113218683	LOC107964247		LOC408889	LOC104796178		APICC_07203	APICC_01843		APICC_09560	APICC_01843
LOC107965228	LOC107964248		LOC408910	LOC100578731		APICC_05062	APICC_07614		APICC_09897	APICC_07614
LOC100578445	LOC107964368		LOC724768	LOC726220		APICC_04283	APICC_09433		APICC_02663	APICC_09433
LOC113219099	LOC107964373		LOC552367	LOC107965455		APICC_07812	APICC_08010		APICC_09328	APICC_08010
LOC113218681	LOC107965018		LOC727495	LOC100577269		APICC_00011	APICC_07580		APICC_02978	APICC_07580
LOC410381	LOC107965139		LOC113218757	LOC408886		APICC_02983	APICC_07564		APICC_04644	APICC_07564
LOC102654965	LOC107965230		LOC107964882	LOC113218781		APICC_09838	APICC_10071		APICC_02945	APICC_10071
LOC410195	LOC107965389		LOC107964878	LOC113218760		APICC_04066	APICC_04004		APICC_08873	APICC_04004
LOC409282	LOC107965552		LOC113218750	LOC113218750		APICC_07595	APICC_07640		APICC_01253	APICC_07640
LOC726633	LOC107965735		LOC551724	LOC113218757		APICC_06159	APICC_04626		APICC_07374	APICC_04626
LOC726631	LOC107965801		LOC113218761	LOC113218759		APICC_01994	APICC_08287		APICC_01515	APICC_08287
LOC726636	LOC107965807		LOC113218760	LOC113218761		APICC_02330	APICC_06724		APICC_08775	APICC_06724
LOC410659	LOC107966050		LOC113218759	LOC113218764		APICC_05427	APICC_08128		APICC_02174	APICC_08128
LOC413129	LOC107966053		LOC413056	LOC113218763		APICC_05580	APICC_08288		APICC_08618	APICC_08288
LOC726629	LOC113218557		LOC113218781	LOC100578763		APICC_02331	APICC_07706		APICC_08015	APICC_07706
LOC410626	LOC113218573		LOC113218764	LOC100578743		APICC_10048	APICC_10152		APICC_00250	APICC_10152
LOC107965219	LOC113218584		LOC725211	LOC100578739		APICC_05393	APICC_04730		APICC_08855	APICC_04730
LOC408775	LOC113218681		LOC410080	LOC100578752		APICC_06597	APICC_04241		APICC_05341	APICC_04241
LOC413596	LOC113218682		LOC550735	LOC100578759		APICC_07316	APICC_08222		APICC_02117	APICC_08222
LOC410347	LOC113218683		LOC413052	LOC100578751		APICC_04315	APICC_09901		APICC_05667	APICC_09901
LOC406104	LOC113218684		LOC409512	LOC100578744		APICC_02314	APICC_09763		APICC_05244	APICC_09763
LOC406102	LOC113218704		LOC113219100	LOC100629080		APICC_01015	APICC_08909		APICC_05069	APICC_08909
LOC113218736	LOC113218764		LOC725510	LOC102653596		APICC_09929	APICC_02113		APICC_07848	APICC_02113
LOC100629119	LOC113218781		LOC410246	LOC102654340		APICC_08325	APICC_07291		APICC_03349	APICC_07291
LOC727007	LOC113218866		LOC413055	LOC409347		APICC_04507	APICC_10103		APICC_09235	APICC_10103
LOC410743	LOC113218945		LOC410236	LOC551982		APICC_04645	APICC_03466		APICC_07868	APICC_03466
LOC107964248	LOC113218987		LOC413034	LOC102653658		APICC_07563	APICC_07849		APICC_08733	APICC_07849
LOC100577966	LOC113219064		LOC413053	LOC102653657		APICC_01824	APICC_06542		APICC_06866	APICC_06542
LOC100576722	LOC113219286		LOC413054	LOC724263		APICC_01312	APICC_01009		APICC_01591	APICC_01009
LOC725046	LOC406131		LOC413040	LOC100578816		APICC_06346	APICC_06650		APICC_09529	APICC_06650
LOC100576730	LOC406151		LOC413043	LOC100578406		APICC_06629	APICC_01162		APICC_05654	APICC_01162
LOC107964884	LOC408363		LOC551039	LOC409059		APICC_08027	APICC_01066		APICC_02126	APICC_01066
LOC100578835	LOC408368		LOC413036	LOC406104		APICC_05805	APICC_09745		APICC_04117	APICC_09745
LOC107964882	LOC408369		LOC724285	LOC406102		APICC_07970	APICC_00674		APICC_01037	APICC_00674
LOC107964878	LOC408370		LOC725240	LOC100578814		APICC_02598	APICC_09646		APICC_09620	APICC_09646
LOC413046	LOC408371		LOC727238	LOC107964511		APICC_02572	APICC_10082		APICC_04307	APICC_10082
LOC413056	LOC408380		LOC409899	LOC107964512		APICC_06579	APICC_01747		APICC_09200	APICC_01747
LOC100577538	LOC408399		LOC724564	LOC102656426		APICC_01893	APICC_03439		APICC_10081	APICC_03439
LOC410740	LOC408418		LOC724859	LOC107964914		APICC_07060	APICC_10009		APICC_07116	APICC_10009
LOC550735	LOC408526		LOC551434	LOC725724		APICC_06328	APICC_01113		APICC_07820	APICC_01113
LOC725253	LOC408967		LOC552152	LOC410649		APICC_00295	APICC_05285		APICC_00650	APICC_05285
LOC413030	LOC408990		LOC107964923	LOC409470		APICC_05616	APICC_04020		APICC_02921	APICC_04020
LOC413006	LOC409163		LOC726450	LOC409473		APICC_07866	APICC_07771		APICC_09876	APICC_07771
LOC724552	LOC409347		LOC100629103	LOC726571		APICC_09480	APICC_04245		APICC_07180	APICC_04245
LOC113219271	LOC409470		LOC551437	LOC102654368		APICC_09149	APICC_09316		APICC_08209	APICC_09316
LOC413068	LOC409473		LOC552820	LOC412273		APICC_06052	APICC_06681		APICC_09093	APICC_06681
LOC413083	LOC409521		LOC113218684	LOC102653652		APICC_09372	APICC_08556		APICC_07894	APICC_08556
LOC413087	LOC409558		LOC551982	LOC410462		APICC_06400	APICC_10144		APICC_06770	APICC_10144
LOC725510	LOC409671		LOC726451	LOC724768		APICC_09850	APICC_10118		APICC_09687	APICC_10118
LOC413012	LOC409793		LOC107965902	LOC412276		APICC_07722	APICC_07336		APICC_04211	APICC_07336
LOC409469	LOC409804		LOC113218707	LOC107965230		APICC_09428	APICC_00909		APICC_05713	APICC_04406
LOC410068	LOC410079		LOC551427	LOC408754		APICC_08485	APICC_07875		APICC_09945	APICC_02452
LOC410066	LOC410154		LOC409414	LOC724155		APICC_06280	APICC_04046		APICC_04176	APICC_08013
LOC410065	LOC410259		LOC412103	LOC113218601		APICC_06095	APICC_08274		APICC_06189	APICC_05421
LOC551839	LOC410261		LOC412326	LOC725475		APICC_06224	APICC_07205		APICC_01735	APICC_09162
LOC411935	LOC410334		LOC102653750	LOC408990		APICC_04598	APICC_07570		APICC_10075	APICC_07641
LOC411922	LOC410567		LOC724457	LOC107964243		APICC_08764	APICC_01065		APICC_03163	APICC_06562
LOC411927	LOC410649		LOC725646	LOC102653584		APICC_04918	APICC_04847		APICC_03287	APICC_08490
LOC411923	LOC410663		LOC725621	LOC113218973		APICC_04982	APICC_08918		APICC_03947	APICC_03501
LOC411930	LOC410740		LOC100629084	LOC107965136		APICC_07653	APICC_03925		APICC_02886	APICC_06453
LOC411924	LOC410749		LOC724810	LOC102654330		APICC_05556	APICC_05562		APICC_04670	APICC_07664
LOC410414	LOC411104		LOC412850	LOC551731		APICC_08260	APICC_07920		APICC_04239	APICC_07232
LOC552801	LOC411353		LOC413081	LOC102653661		APICC_07008	APICC_03308		APICC_08974	APICC_08333
LOC107965230	LOC411557		LOC412366	LOC412690		APICC_02289	APICC_02790		APICC_08084	APICC_05109
LOC551386	LOC411931		LOC552124	LOC107964400		APICC_05747	APICC_03006		APICC_07442	APICC_05058
LOC107965799	LOC411936		LOC726188	LOC406093		APICC_03443	APICC_08335		APICC_09240	APICC_05776
LOC412194	LOC412190		LOC552123	LOC102654418		APICC_08904	APICC_08271		APICC_06912	APICC_07526
LOC408846	LOC412194		LOC551410	LOC100577815		APICC_00924	APICC_00057		APICC_04770	APICC_02597
LOC412190	LOC412276		LOC113219034	LOC100577817		APICC_00980	APICC_00414		APICC_06832	APICC_01797
LOC551379	LOC412588		LOC725590	LOC100577816		APICC_05327	APICC_08814		APICC_05583	APICC_00981
LOC551982	LOC412589		LOC724737	LOC102655145		APICC_05701	APICC_02155		APICC_05239	APICC_10149
LOC100578816	LOC412593		LOC409264	LOC551930		APICC_07435	APICC_02425		APICC_05704	APICC_02133
LOC410413	LOC412610		LOC409261	LOC410108		APICC_04054	APICC_07464		APICC_02965	APICC_07444
LOC410649	LOC412616		LOC724152	LOC113218637		APICC_08849	APICC_08717		APICC_07365	APICC_08145
LOC410415	LOC412617		LOC411353	LOC102654925		APICC_06878	APICC_06228		APICC_09844	APICC_09556
LOC726227	LOC412679		LOC724772	LOC724496		APICC_09641	APICC_08382		APICC_08892	APICC_08564
LOC410405	LOC412865		LOC412489	LOC412194		APICC_03339	APICC_05691		APICC_00085	APICC_06729
LOC410435	LOC413006		LOC724327	LOC100577444		APICC_03811	APICC_02159		APICC_00758	APICC_09066
LOC412330	LOC413012		LOC725516	LOC113219200		APICC_07933	APICC_07098		APICC_09009	APICC_07266
LOC725724	LOC413030		LOC107965136	LOC412190		APICC_03442	APICC_04755		APICC_04538	APICC_01064
LOC725118	LOC413034		LOC411301	LOC102655147		APICC_00558	APICC_00338		APICC_03017	APICC_06982
LOC725626	LOC413036		LOC412021	LOC100628998		APICC_00557	APICC_02463		APICC_06958	APICC_05440
LOC104794355	LOC413040		LOC726890	LOC102656910		APICC_03658	APICC_08078		APICC_08341	APICC_03580
LOC551983	LOC413043		LOC113218747	LOC102656909		APICC_07934	APICC_06578		APICC_06364	APICC_04342
LOC411296	LOC413068		LOC113218748	LOC100578577		APICC_03813	APICC_06571		APICC_02973	APICC_03827
LOC410015	LOC413081		LOC725044	LOC410567		APICC_01650	APICC_09417		APICC_02856	APICC_09903
LOC413051	LOC413083		LOC725045	LOC408643		APICC_04440	APICC_08945		APICC_08162	APICC_07112
LOC100629018	LOC413087		LOC107964247	LOC100577449		APICC_08272	APICC_06951		APICC_07274	APICC_07210
LOC551385	LOC413495		LOC107964244	LOC113218562		APICC_04662	APICC_08127		APICC_06049	APICC_00417
LOC113219092	LOC413499		LOC726775	LOC107964857		APICC_07876	APICC_04531		APICC_04769	APICC_03741
LOC107965225	LOC413500		LOC107964242	LOC113219286		APICC_04565	APICC_09503		APICC_02975	APICC_09040
LOC413462	LOC551284		LOC413499	LOC412734		APICC_09335	APICC_09304		APICC_07873	APICC_09913
LOC100576732	LOC551340		LOC410353	LOC100577481		APICC_02047	APICC_07166		APICC_06179	APICC_04469
LOC413047	LOC551349		LOC107964239	LOC724846		APICC_09192	APICC_07349		APICC_04546	APICC_07697
LOC724687	LOC551350		LOC107965552	LOC100578119		APICC_02290	APICC_06445		APICC_10017	APICC_08844
LOC100576755	LOC551356		LOC107965389	LOC100578121		APICC_10040	APICC_08791		APICC_00474	APICC_04171
LOC726941	LOC551360		LOC413500	LOC100578130		APICC_03828	APICC_01937		APICC_06414	APICC_06404
LOC113218516	LOC551516		LOC724420	LOC725864		APICC_06250	APICC_07839		APICC_05614	APICC_09857
LOC724686	LOC551517		LOC726193	LOC408889		APICC_04248	APICC_08638		APICC_02829	APICC_01062
LOC408741	LOC551839		LOC726946	LOC408910		APICC_07159	APICC_04814		APICC_01699	APICC_01935
LOC411959	LOC551864		LOC726261	LOC409154		APICC_08574	APICC_04259		APICC_08857	APICC_06726
LOC100577466	LOC551982		LOC724421	LOC408909		APICC_01857	APICC_06952		APICC_01690	APICC_08790
LOC102654265	LOC552047		LOC107966082	LOC100578128		APICC_09694	APICC_09375		APICC_08592	APICC_06209
LOC102654076	LOC552810		LOC107965653	LOC408897		APICC_01484	APICC_08205		APICC_03712	APICC_09917
LOC104794351	LOC724152		LOC413137	LOC727202		APICC_10176	APICC_08882		APICC_03348	APICC_04428
LOC102654551	LOC724155		LOC113218737	LOC102656585		APICC_08811	APICC_07475		APICC_06955	APICC_07362
LOC411904	LOC724249		LOC113218739	LOC102656583		APICC_02487	APICC_05115		APICC_06372	APICC_10033
LOC410395	LOC724250		LOC113218736	LOC408896		APICC_02316	APICC_08042		APICC_01889	APICC_05858
LOC727285	LOC724251		LOC113218738	LOC408892		APICC_08470	APICC_06910		APICC_05914	APICC_06786
LOC410402	LOC724252		LOC107964928	LOC113218729		APICC_07849	APICC_01300		APICC_00153	APICC_00941
LOC411903	LOC724737		LOC724415	LOC113218708		APICC_01733	APICC_09052		APICC_08559	APICC_00692
LOC102654312	LOC724842		LOC725904	LOC113218725		APICC_00909	APICC_08393		APICC_06290	APICC_07292
LOC104794350	LOC724846		LOC726526	LOC113218679		APICC_04441	APICC_02024		APICC_07167	APICC_00269
LOC113218899	LOC724863		LOC412788	LOC113218704		APICC_00690	APICC_05310		APICC_07175	APICC_07296
LOC107965048	LOC725142		LOC113218735	LOC113218682		APICC_09893	APICC_00630		APICC_08385	APICC_08845
LOC100576733	LOC725144		LOC727007	LOC113218734		APICC_08050	APICC_09914		APICC_06697	APICC_07040
LOC551668	LOC725341		LOC409454	LOC113218723		APICC_09616	APICC_09981		APICC_06139	APICC_04184
LOC102654330	LOC725453		LOC107964583	LOC113218715		APICC_10089	APICC_03643		APICC_02756	APICC_09987
LOC726033	LOC725475		LOC551999	LOC113218694		APICC_03157	APICC_09374		APICC_08771	APICC_07816
LOC113218967	LOC725724		LOC412192	LOC113218687		APICC_01690	APICC_09336		APICC_10167	APICC_08991
LOC551877	LOC725904		LOC107964248	LOC113218681		APICC_01989	APICC_09352		APICC_00984	APICC_05735
LOC409870	LOC726066		LOC113218934	LOC113218683		APICC_08180	APICC_09390		APICC_04029	APICC_08323
LOC727309	LOC726197		LOC725331	LOC113218684		APICC_08042	APICC_09176		APICC_09357	APICC_05621
LOC100577817	LOC726214		LOC413899	LOC113218724		APICC_04271	APICC_10088		APICC_09199	APICC_06486
LOC107964247	LOC726261		LOC724412	LOC113218730		APICC_05690	APICC_09517		APICC_05690	APICC_08601
LOC107964244	LOC726325		LOC107963976	LOC725453		APICC_01403	APICC_01969		APICC_03586	APICC_09832
LOC726775	LOC726326		LOC100577966	LOC113218716		APICC_07066	APICC_09545		APICC_00012	APICC_09249
LOC107964242	LOC726330		LOC725889	LOC113218718		APICC_00645	APICC_01989		APICC_04407	APICC_07982
LOC413499	LOC726331		LOC412795	LOC411104		APICC_07266	APICC_05386		APICC_07591	APICC_04442
LOC726946	LOC726332		LOC100576722	LOC113218688		APICC_08555	APICC_07451		APICC_06493	APICC_05242
LOC726261	LOC726335		LOC551722	LOC113218726		APICC_09773	APICC_08206		APICC_00545	APICC_01038
LOC113218934	LOC726336		LOC724121	LOC100577332		APICC_07689	APICC_05681		APICC_09432	APICC_07228
LOC107964245	LOC726451		LOC725046	LOC100577334		APICC_08418	APICC_07200		APICC_03441	APICC_08776
LOC100578793	LOC726526		LOC100577737	LOC409043		APICC_02452	APICC_03759		APICC_00544	APICC_08403
LOC113218729	LOC726571		LOC725579	LOC102655654		APICC_09336	APICC_03582		APICC_00674	APICC_06335
LOC100578119	LOC726591		LOC100576730	LOC113218738		APICC_04924	APICC_09440		APICC_04972	APICC_07524
LOC100578130	LOC726762		LOC107964884	LOC113218742		APICC_05244	APICC_03972		APICC_01585	APICC_05504
LOC100578121	LOC726775		LOC411920	LOC113218740		APICC_06832	APICC_09685		APICC_01948	APICC_05382
LOC113218704	LOC726848		LOC726061	LOC113218737		APICC_09869	APICC_04418		APICC_05133	APICC_05585
LOC411969	LOC726852		LOC100578835	LOC113218739		APICC_01470	APICC_07789		APICC_06997	APICC_00691
LOC113218682	LOC726888		LOC724568	LOC113218745		APICC_04967	APICC_10011		APICC_02887	APICC_02320
LOC551443	LOC726934		LOC551237	LOC113218741		APICC_07984	APICC_08727		APICC_08002	APICC_07454
LOC100578779	LOC726946		LOC551780	LOC107965655		APICC_07523	APICC_07504		APICC_10009	APICC_04441
LOC100578780	LOC727202		LOC409606	LOC100577466		APICC_06179	APICC_09055		APICC_10046	APICC_01303
LOC113218866			LOC726584	LOC408784		APICC_08467	APICC_07289		APICC_03422	APICC_09657
LOC732513			LOC724120	LOC107965807		APICC_09953	APICC_06216		APICC_01204	APICC_07386
LOC411978			LOC413046	LOC107965801		APICC_07780	APICC_06602		APICC_01531	APICC_03926
LOC102655898			LOC100577538			APICC_09941	APICC_05834		APICC_08323	APICC_06383
LOC726450			LOC406101			APICC_05148	APICC_03875		APICC_04645	APICC_10067
LOC102655890			LOC102656131			APICC_04839	APICC_02076		APICC_07203	APICC_00662
LOC102655896			LOC724119			APICC_04991	APICC_09127		APICC_08027	APICC_07618
LOC102655893			LOC410740			APICC_00292	APICC_07488		APICC_02834	APICC_08811
LOC727302			LOC410526			APICC_07190	APICC_07557		APICC_05616	APICC_09653
LOC113219064			LOC552305			APICC_01529	APICC_08240		APICC_01467	APICC_07510
LOC552649			LOC412870			APICC_09605	APICC_01955		APICC_06558	APICC_09128
LOC410462			LOC102654965			APICC_01531	APICC_07831		APICC_04782	APICC_08782
LOC100315659			LOC413074			APICC_09550	APICC_08679		APICC_09428	APICC_02156
LOC409255			LOC411919			APICC_07100	APICC_03933		APICC_05701	APICC_03601
LOC413878			LOC727061			APICC_05091	APICC_10001		APICC_04481	APICC_09074
LOC551751			LOC724775			APICC_05441	APICC_09804		APICC_10048	APICC_06406
LOC412331			LOC551643			APICC_00674	APICC_09971		APICC_04507	APICC_02865
LOC725628			LOC409898			APICC_02162	APICC_08189		APICC_08902	APICC_03071
LOC724760			LOC410788			APICC_00825	APICC_08112		APICC_08719	APICC_06803
LOC412339			LOC726631			APICC_08376	APICC_08467		APICC_01006	APICC_03308
LOC113219354			LOC102656132			APICC_01498	APICC_02842		APICC_04531	APICC_09059
LOC726585			LOC412969			APICC_03223	APICC_08734		APICC_09542	APICC_05562
LOC102655897			LOC725253			APICC_09731	APICC_03192		APICC_03472	APICC_00414
LOC113218760			LOC551834			APICC_00282	APICC_01842		APICC_07362	APICC_08063
LOC100578818			LOC413086			APICC_05930	APICC_09975		APICC_00334	APICC_09192
LOC724455			LOC413030			APICC_08170	APICC_00039		APICC_06411	APICC_08025
LOC113218964			LOC413006			APICC_02943	APICC_05762		APICC_08945	APICC_09702
LOC410279			LOC724552			APICC_05809	APICC_07238		APICC_08069	APICC_10171
LOC409966			LOC113219271			APICC_09544	APICC_02237		APICC_08846	APICC_07935
LOC113218759			LOC413068			APICC_03585	APICC_04071		APICC_06412	APICC_02013
LOC113218734			LOC104794347			APICC_03947	APICC_06949		APICC_06409	APICC_07464
LOC113218764			LOC726633			APICC_03450	APICC_02165		APICC_08848	APICC_01804
LOC113218761			LOC413083			APICC_08128	APICC_01766		APICC_01803	APICC_03122
LOC113218887			LOC413087			APICC_07340	APICC_04895		APICC_08353	APICC_02425
LOC113218757			LOC413223			APICC_04770	APICC_07302		APICC_01054	APICC_05167
LOC725171			LOC100578818			APICC_07713	APICC_10142		APICC_06404	APICC_06675
LOC724415			LOC726636			APICC_06697	APICC_05796		APICC_06405	APICC_08067
LOC724565			LOC724846			APICC_09542	APICC_09334		APICC_08845	APICC_08069
LOC102654023			LOC413012			APICC_02440	APICC_01422		APICC_06397	APICC_06411
LOC408824			LOC409469			APICC_06882	APICC_06332		APICC_09393	APICC_06412
LOC100576661			LOC410068			APICC_07504	APICC_09947		APICC_02955	APICC_09394
LOC409010			LOC410066			APICC_07051	APICC_02486		APICC_08844	APICC_02960
LOC410687			LOC725880			APICC_07068	APICC_05409		APICC_08142	APICC_02962
LOC413125			LOC102656130			APICC_00184	APICC_02025		APICC_05161	APICC_02964
LOC107964239			LOC410065			APICC_08432	APICC_02815		APICC_05691	APICC_02957
LOC107965552			LOC725910			APICC_03643	APICC_04127		APICC_08025	APICC_08848
LOC413500			LOC551839			APICC_09347	APICC_04285		APICC_07456	APICC_05169
LOC107965389			LOC411935			APICC_08583	APICC_02892		APICC_06120	APICC_06413
LOC107964373			LOC411922			APICC_01052	APICC_00544		APICC_02838	APICC_01803
LOC113218748			LOC411927			APICC_07743	APICC_08625		APICC_09203	APICC_07681
LOC113218747			LOC411947			APICC_01919	APICC_10028		APICC_04215	APICC_06409
LOC726526			LOC726017			APICC_06682	APICC_05383		APICC_02966	APICC_05168
LOC724420			LOC411923			APICC_08229	APICC_07500		APICC_07664	APICC_02487
LOC726193			LOC725248			APICC_06892	APICC_06947		APICC_06453	APICC_05162
LOC724421			LOC411930			APICC_00822	APICC_07468		APICC_02489	APICC_09503
LOC107964919			LOC411924			APICC_07175	APICC_03286		APICC_02490	APICC_08846
LOC726777			LOC552774			APICC_07777	APICC_01630		APICC_05109	APICC_07357
LOC100578406			LOC552772			APICC_07992	APICC_09653		APICC_04703	APICC_06578
LOC413139			LOC410414			APICC_09743	APICC_02156		APICC_01376	APICC_01741
LOC727324			LOC410129			APICC_08015	APICC_03071		APICC_07232	APICC_02274
LOC113218715			LOC411199			APICC_09626	APICC_08025		APICC_06696	APICC_08828
LOC113218726			LOC552801			APICC_08189	APICC_09702		APICC_02452	APICC_08483
LOC113218723			LOC107965230			APICC_02315	APICC_10171		APICC_05842	APICC_07098
LOC113218679			LOC100216325			APICC_09894	APICC_07935		APICC_08811	APICC_08834
LOC113218687			LOC411573			APICC_08142	APICC_01804		APICC_02316	APICC_00831
LOC107963976			LOC551386			APICC_06447	APICC_05167		APICC_08470	APICC_08417
LOC410368			LOC107965799			APICC_04660	APICC_06675		APICC_08176	APICC_08382
LOC724568			LOC412194			APICC_01054	APICC_08067		APICC_09579	APICC_08178
LOC726950			LOC551376			APICC_02036	APICC_08069		APICC_08554	APICC_08493
LOC724418			LOC408846			APICC_09870	APICC_06411		APICC_07849	APICC_02154
LOC100578320			LOC725332			APICC_07773	APICC_06412		APICC_00011	APICC_05946
LOC725261			LOC412190			APICC_05466	APICC_09394		APICC_01733	APICC_06052
LOC551397			LOC411269			APICC_08110	APICC_02960		APICC_04800	APICC_03825
LOC411581			LOC551378			APICC_04843	APICC_07362		APICC_09950	APICC_00242
LOC107965317			LOC551379			APICC_04655	APICC_02962		APICC_09989	APICC_05115
LOC410408			LOC551391			APICC_02344	APICC_02964		APICC_08741	APICC_06840
LOC726029			LOC413134			APICC_03326	APICC_08848		APICC_04276	APICC_06744
LOC551378			LOC409884			APICC_07152	APICC_05169		APICC_03787	APICC_07722
LOC107965047			LOC102656598			APICC_06462	APICC_06413		APICC_09831	APICC_09052
LOC552620			LOC724510			APICC_02253	APICC_01803		APICC_08919	APICC_00986
LOC726592			LOC413460			APICC_02501	APICC_06409		APICC_09756	APICC_02178
LOC552264			LOC552649			APICC_01038	APICC_05168		APICC_04441	APICC_06727
LOC100577816			LOC100578816			APICC_07229	APICC_05162		APICC_00691	APICC_01969
LOC100578421			LOC113218964			APICC_07297	APICC_08846		APICC_01113	APICC_09323
LOC724863			LOC410413			APICC_02676	APICC_07357		APICC_07545	APICC_05929
LOC102655840			LOC726718			APICC_04730	APICC_01741		APICC_04444	APICC_05601
LOC552612			LOC413138			APICC_07785	APICC_08828		APICC_00690	APICC_10019
LOC100578420			LOC410757			APICC_02313	APICC_08483		APICC_09893	APICC_10182
LOC102654623			LOC410649			APICC_07278	APICC_08834		APICC_09050	APICC_06912
LOC100576184			LOC724757			APICC_00792	APICC_08417		APICC_04442	APICC_07990
LOC724564			LOC410415			APICC_06574	APICC_08493		APICC_08636	APICC_04755
LOC409454			LOC726227			APICC_06558	APICC_02154		APICC_08050	APICC_06330
LOC113218730			LOC410405			APICC_00291	APICC_06052		APICC_06786	APICC_09005
LOC104796785			LOC410736			APICC_09440	APICC_00242		APICC_05225	APICC_06942
LOC100577815			LOC410435			APICC_10007	APICC_04428		APICC_09616	APICC_07375
LOC725044			LOC411321			APICC_04626	APICC_00986		APICC_06567	APICC_07789
LOC725045			LOC412330			APICC_09567	APICC_06727		APICC_10089	APICC_00487
LOC725211			LOC551413			APICC_05583	APICC_09323		APICC_00269	APICC_10172
LOC412676			LOC725724			APICC_04356	APICC_00487		APICC_09585	APICC_09266
LOC409481			LOC551801			APICC_06486	APICC_06323		APICC_03157	APICC_04161
LOC413186			LOC410739			APICC_09254	APICC_05077		APICC_08169	APICC_06323
LOC411802			LOC104796633			APICC_00478	APICC_06743		APICC_08306	APICC_05077
LOC107964622			LOC724350			APICC_00309	APICC_08097		APICC_08102	APICC_02077
LOC408493			LOC726463			APICC_03289	APICC_05354		APICC_01989	APICC_06471
LOC551724			LOC725118			APICC_06429	APICC_03226		APICC_08180	APICC_06743
LOC724119			LOC104796163			APICC_09531	APICC_08061		APICC_08042	APICC_09975
LOC551667			LOC724386			APICC_08976	APICC_01704		APICC_01758	APICC_06468
LOC724120			LOC726435			APICC_04591	APICC_07196		APICC_06995	APICC_08097
LOC408702			LOC411572			APICC_07029	APICC_10012		APICC_04271	APICC_07573
LOC551834			LOC413457			APICC_06955	APICC_08102		APICC_06039	APICC_00190
LOC102654992			LOC725626			APICC_06735	APICC_07191		APICC_07320	APICC_05354
LOC100577737			LOC412787			APICC_01407	APICC_02889		APICC_06953	APICC_07644
LOC100578089			LOC552828			APICC_01006	APICC_08524		APICC_04455	APICC_03226
LOC102654775			LOC104794355			APICC_00196	APICC_05489		APICC_06112	APICC_10148
LOC107965233			LOC726585			APICC_09979	APICC_06929		APICC_02213	APICC_09623
LOC408557			LOC551725			APICC_04304	APICC_08850		APICC_01403	APICC_05840
LOC413179			LOC724567			APICC_01757	APICC_08164		APICC_01714	APICC_09804
LOC102654974			LOC551692			APICC_01153	APICC_02961		APICC_07066	APICC_08061
LOC100578752			LOC551983			APICC_08072	APICC_06630		APICC_03271	APICC_08171
LOC113219425			LOC410351			APICC_00024	APICC_05852		APICC_01375	APICC_06085
LOC100578751			LOC726591			APICC_00334	APICC_07027		APICC_00724	APICC_01704
LOC100578759			LOC412919			APICC_00072	APICC_05906		APICC_06415	APICC_07196
LOC100578763			LOC551690			APICC_07626	APICC_08034		APICC_00645	APICC_08878
LOC726066			LOC552067			APICC_07566	APICC_01473		APICC_04305	APICC_01515
LOC100576410			LOC409613			APICC_00147	APICC_04342		APICC_07266	APICC_08932
LOC408839			LOC411296			APICC_01797	APICC_09407		APICC_02290	APICC_04285
LOC100576891			LOC107964373			APICC_00887	APICC_05945		APICC_08555	APICC_06642
LOC409476			LOC100577488			APICC_00035	APICC_10178		APICC_09773	APICC_02328
LOC107965231			LOC100578770			APICC_07138	APICC_03052		APICC_04696	APICC_02326
LOC413885			LOC107964926			APICC_04835	APICC_09177		APICC_07689	APICC_07500
LOC411351			LOC551980			APICC_08762	APICC_00518		APICC_08418	APICC_01422
LOC550732			LOC107964245			APICC_09203	APICC_05164		APICC_06669	APICC_10012
LOC725395			LOC725453			APICC_09679	APICC_08527		APICC_02326	APICC_09906
LOC725374			LOC100578793			APICC_06655	APICC_09340		APICC_03477	APICC_10176
LOC411524			LOC113218729			APICC_03262	APICC_02289		APICC_04991	APICC_03949
LOC409993			LOC727202			APICC_03022	APICC_02830		APICC_07595	APICC_01065
LOC408848			LOC409804			APICC_09199	APICC_06778		APICC_04526	APICC_09897
LOC410438			LOC107965640			APICC_08108	APICC_06559		APICC_00082	APICC_08279
LOC414022			LOC100578107			APICC_05552	APICC_02789		APICC_01978	APICC_08418
LOC408850			LOC410109			APICC_07578	APICC_02801		APICC_04755	APICC_01857
LOC725376			LOC100578119			APICC_04308	APICC_08346		APICC_02076	APICC_07440
LOC725378			LOC100578130			APICC_07010	APICC_05678		APICC_05584	APICC_07689
LOC724262			LOC100578121			APICC_10168	APICC_03931		APICC_04467	APICC_05635
LOC724256			LOC412316			APICC_00343	APICC_08248		APICC_07992	APICC_10024
LOC724249			LOC113218726			APICC_08398	APICC_05171		APICC_09870	APICC_09760
LOC724259			LOC113218704			APICC_08414	APICC_09224		APICC_07190	APICC_07523
LOC725193			LOC725193			APICC_00429	APICC_00261		APICC_07528	APICC_08272
LOC724251			LOC409263			APICC_06384	APICC_05635		APICC_09052	APICC_07727
LOC724258			LOC552306			APICC_02075	APICC_02640		APICC_01038	APICC_00292
LOC724252			LOC725303			APICC_08186	APICC_06678		APICC_01843	APICC_10164
LOC724250			LOC411969			APICC_01890	APICC_08065		APICC_08128	APICC_08248
LOC724260			LOC113218681			APICC_08310	APICC_03671		APICC_01969	APICC_07066
LOC552065			LOC113218682			APICC_05896	APICC_09675		APICC_09731	APICC_08822
LOC413774			LOC113218683			APICC_05819	APICC_09062		APICC_01844	APICC_08046
LOC100576418			LOC725306			APICC_08465	APICC_09637		APICC_05562	APICC_06372
LOC406155			LOC409589			APICC_02858	APICC_02792		APICC_02451	APICC_09218
LOC724263			LOC414025			APICC_05842	APICC_02866		APICC_03925	APICC_02463
LOC726944			LOC410133			APICC_01948	APICC_02197		APICC_07510	APICC_04701
LOC726586			LOC552319			APICC_01978	APICC_09966		APICC_01065	APICC_08035
LOC726591			LOC413147			APICC_01204	APICC_06624		APICC_06885	APICC_08319
LOC409682			LOC409353			APICC_06567	APICC_07991		APICC_08556	APICC_05625
LOC100578437			LOC726325			APICC_08274	APICC_07333		APICC_07386	APICC_06963
LOC113218983			LOC551443			APICC_08341	APICC_07232		APICC_00172	APICC_07367
LOC552803			LOC726332			APICC_02451	APICC_10109		APICC_09812	APICC_06623
LOC413134			LOC726326			APICC_07565	APICC_07693		APICC_02324	APICC_07879
LOC726030			LOC726331			APICC_02213	APICC_10114		APICC_06887	APICC_09304
LOC408788			LOC409906			APICC_10182	APICC_06410		APICC_02118	APICC_01638
LOC408787			LOC726335			APICC_07456	APICC_08400		APICC_03608	APICC_07931
LOC551240			LOC726330			APICC_04076	APICC_00141		APICC_02391	APICC_04771
LOC677675			LOC552065			APICC_05092	APICC_00948		APICC_05762	APICC_02863
LOC551215			LOC552320			APICC_08169	APICC_03580		APICC_09010	APICC_08180
LOC551216			LOC100578779			APICC_04259	APICC_06752		APICC_02321	APICC_07341
LOC551217			LOC725679			APICC_06389	APICC_04701		APICC_00325	APICC_06953
LOC113218987			LOC100578780			APICC_09984	APICC_10146		APICC_07454	APICC_04145
LOC552171			LOC551353			APICC_08925	APICC_07894		APICC_08965	APICC_07365
LOC726587			LOC113218866			APICC_01614	APICC_04289		APICC_08466	APICC_02965
LOC100578821			LOC409920			APICC_09975	APICC_05848		APICC_09961	APICC_09121
LOC408842			LOC104794354			APICC_09646	APICC_08880		APICC_06989	APICC_06889
LOC100576462			LOC411433			APICC_09950	APICC_08666		APICC_08535	APICC_00295
LOC107965754			LOC551405			APICC_02000	APICC_09150		APICC_02624	APICC_04046
LOC100577739			LOC724144			APICC_02352	APICC_07835		APICC_05544	APICC_07991
LOC100578731			LOC724593			APICC_09717	APICC_07748		APICC_02317	APICC_09965
LOC412647			LOC726066			APICC_08469	APICC_06761		APICC_01122	APICC_02333
LOC725613			LOC551424			APICC_04481	APICC_09800		APICC_09213	APICC_09202
LOC552823			LOC107965390			APICC_02178	APICC_06260		APICC_02318	APICC_05906
LOC409417			LOC724118			APICC_08902	APICC_07542		APICC_00231	APICC_01637
LOC552172			LOC732513			APICC_08719	APICC_06625		APICC_09838	APICC_06888
LOC100577252			LOC726131			APICC_02020	APICC_04211		APICC_01123	APICC_07670
LOC113218988			LOC411978			APICC_06700	APICC_03182		APICC_06823	APICC_04675
LOC100576492			LOC102655898			APICC_00567	APICC_09453		APICC_02942	APICC_06649
LOC413900			LOC410498			APICC_01157	APICC_07036		APICC_09982	APICC_07222
LOC113218699			LOC410015			APICC_08337	APICC_07964		APICC_08765	APICC_08037
LOC552807			LOC413379			APICC_01808	APICC_07284		APICC_03967	APICC_09374
LOC408721			LOC552322			APICC_06397	APICC_06226		APICC_02313	APICC_05690
LOC107965323			LOC102655890			APICC_03413	APICC_02368		APICC_00517	APICC_07151
LOC102654990			LOC725813			APICC_08093	APICC_09825		APICC_03019	APICC_07748
LOC409411			LOC107964122			APICC_08680	APICC_05165		APICC_01303	APICC_07451
LOC409088			LOC107966072			APICC_05109	APICC_08477		APICC_02319	APICC_07290
LOC725007			LOC102655896			APICC_04011	APICC_09241		APICC_06471	APICC_06678
LOC107964876			LOC102655893			APICC_00248	APICC_06919		APICC_08484	APICC_00966
LOC107963977			LOC727302			APICC_02214	APICC_09652		APICC_02382	APICC_07139
LOC107964914			LOC727303			APICC_07205	APICC_07041		APICC_07549	APICC_08485
LOC551727			LOC113219064			APICC_08217	APICC_01116		APICC_05342	APICC_09313
LOC409004			LOC412454			APICC_06887	APICC_09884		APICC_06734	APICC_06221
			LOC727309			APICC_05762	APICC_08155		APICC_02315	APICC_08499
			LOC410462			APICC_05133	APICC_06373		APICC_07316	APICC_09497
			LOC100315659			APICC_02887	APICC_08947		APICC_02094	APICC_01097
			LOC727650			APICC_09213	APICC_04376		APICC_05665	APICC_02537
			LOC409360			APICC_01123	APICC_09983		APICC_00018	APICC_07060
			LOC413782			APICC_06823	APICC_09693		APICC_03297	APICC_09545
			LOC107964390			APICC_08845	APICC_05820		APICC_01727	APICC_08431
			LOC725645			APICC_03967	APICC_05294		APICC_02352	APICC_09674
			LOC102654569			APICC_04782	APICC_06978		APICC_04425	APICC_05426
			LOC409433			APICC_00018	APICC_10181		APICC_01485	APICC_04942
			LOC551425			APICC_03297	APICC_07410		APICC_02009	APICC_05088
			LOC551614			APICC_01727	APICC_09166		APICC_06612	APICC_08933
			LOC724933			APICC_04425	APICC_07842		APICC_09866	APICC_05851
			LOC413129			APICC_01467	APICC_08881		APICC_06136	APICC_00909
			LOC410326			APICC_09457	APICC_04469		APICC_04762	APICC_08994
			LOC409255			APICC_04661	APICC_00055		APICC_02314	APICC_09050
			LOC552358			APICC_06498	APICC_09454		APICC_04756	APICC_02651
			LOC413299			APICC_06092	APICC_02959		APICC_06774	APICC_07442
			LOC107966074			APICC_00085	APICC_09857		APICC_09457	APICC_06317
			LOC551328			APICC_03969	APICC_05427		APICC_06749	APICC_06612
			LOC113218987			APICC_06995	APICC_02152		APICC_08467	APICC_05408
			LOC551240			APICC_07320	APICC_01617		APICC_09550	APICC_09858
			LOC410606			APICC_01329	APICC_08322		APICC_04661	APICC_09467
			LOC724643			APICC_00724	APICC_03370		APICC_09472	APICC_07814
			LOC412045			APICC_02838	APICC_08284		APICC_06498	APICC_10181
			LOC725038			APICC_04703	APICC_02215		APICC_06092	APICC_02369
			LOC410607			APICC_01376	APICC_06482		APICC_01818	APICC_01473
			LOC411570			APICC_01121	APICC_09445		APICC_03969	APICC_08496
			LOC551731			APICC_03825	APICC_00838		APICC_05681	APICC_03457
			LOC551283			APICC_07570	APICC_09234		APICC_02020	APICC_09950
			LOC413878			APICC_04825	APICC_07149		APICC_05464	APICC_06049
			LOC413128			APICC_03425	APICC_08385		APICC_00309	APICC_09020
			LOC726197			APICC_01515	APICC_10085		APICC_04145	APICC_00870
			LOC727552			APICC_10046	APICC_08542		APICC_01329	APICC_03600
			LOC727561			APICC_08519	APICC_03261		APICC_03022	APICC_01965
			LOC412521			APICC_01116	APICC_06679		APICC_08229	APICC_02009
			LOC724863			APICC_02389	APICC_08297			APICC_04879
			LOC551751			APICC_01803	APICC_09009			APICC_03334
			LOC727512			APICC_06412	APICC_06549			APICC_02501
			LOC727415			APICC_03711	APICC_01269			APICC_02314
			LOC410617			APICC_06335	APICC_02563			APICC_07545
			LOC409402			APICC_00183	APICC_07168			APICC_04160
			LOC409616			APICC_09873	APICC_02394			APICC_07289
			LOC410154			APICC_00740	APICC_02495			APICC_02366
			LOC552684			APICC_02834	APICC_05991			APICC_08467
			LOC412331			APICC_06544	APICC_08089			APICC_08234
			LOC725088			APICC_08767	APICC_09393			APICC_06608
			LOC413120			APICC_08382	APICC_08592			APICC_09400
			LOC725628			APICC_07400	APICC_06566			APICC_04035
			LOC724760			APICC_09393	APICC_08901			APICC_10060
			LOC727205			APICC_03085	APICC_07240			APICC_06749
			LOC412339			APICC_04218	APICC_05923			APICC_01485
			LOC724687			APICC_06064	APICC_10005			APICC_09990
			LOC725348			APICC_09844	APICC_08270			APICC_09937
			LOC409251			APICC_01080	APICC_08606			APICC_06423
			LOC726033			APICC_09986	APICC_09021			APICC_09550
			LOC107965649			APICC_06696	APICC_08037			APICC_04756
			LOC107965650			APICC_00827	APICC_02797			APICC_02676
			LOC412511			APICC_06390	APICC_05629			APICC_03236
			LOC550732			APICC_02512	APICC_07312			APICC_06346
			LOC724590			APICC_05928	APICC_07318			APICC_03787
			LOC411524			APICC_00452	APICC_09092			APICC_07953
			LOC413686			APICC_03968	APICC_09158			APICC_02797
			LOC409992			APICC_04427	APICC_05406			APICC_00361
			LOC409993			APICC_09501	APICC_03395			APICC_07026
			LOC100629068			APICC_03055	APICC_09614			APICC_09058
			LOC410438			APICC_08127	APICC_06425			APICC_02331
			LOC107964919			APICC_04531	APICC_04335			APICC_09049
			LOC726777			APICC_09174	APICC_02143			APICC_09850
			LOC726199			APICC_05691	APICC_09807			APICC_07785
			LOC552047			APICC_07831	APICC_07902			APICC_07297
			LOC552727			APICC_04567	APICC_06520			APICC_09668
			LOC100578406			APICC_07022	APICC_09239			APICC_08185
			LOC413139			APICC_06703	APICC_08659			APICC_02777
			LOC725015			APICC_07907	APICC_09512			APICC_02842
			LOC725354			APICC_08779	APICC_09020			APICC_03357
			LOC727324			APICC_02725	APICC_05630			APICC_07582
			LOC411065			APICC_01814	APICC_09200			APICC_09149
			LOC551795			APICC_02229	APICC_07354			APICC_08520
			LOC113218734			APICC_02921	APICC_01346			APICC_03553
			LOC113218715			APICC_06737	APICC_09985			APICC_07175
			LOC113218723			APICC_04993	APICC_06207			APICC_05632
			LOC113218725			APICC_00150	APICC_07818			APICC_01955
			LOC113218679			APICC_04961	APICC_08776			APICC_09289
			LOC113218687			APICC_01247	APICC_02231			APICC_02332
			LOC113218688			APICC_06186	APICC_09132			APICC_08734
			LOC102655436			APICC_01921	APICC_07607			APICC_06071
			LOC409442			APICC_04445	APICC_08571			APICC_10075
			LOC725503			APICC_06650	APICC_01509			APICC_10014
			LOC412923			APICC_00867	APICC_07227			APICC_04801
			LOC107964394			APICC_02511	APICC_08713			APICC_09866
			LOC412966			APICC_07332	APICC_05734			APICC_10142
			LOC410406			APICC_06299	APICC_03734			APICC_09235
			LOC551648			APICC_00704	APICC_07643			APICC_03274
			LOC410368			APICC_07360	APICC_09770			APICC_04947
			LOC726950			APICC_10174	APICC_00553			APICC_06265
			LOC409870			APICC_07292	APICC_08035			APICC_08112
			LOC409876			APICC_08481	APICC_07940			APICC_02710
			LOC100578320			APICC_02682	APICC_01755			APICC_08466
			LOC726228			APICC_00283	APICC_03949			APICC_05293
			LOC107965048			APICC_01766	APICC_05968			APICC_08428
			LOC409443			APICC_04078	APICC_06894			APICC_06653
			LOC411062			APICC_06267	APICC_07854			APICC_08075
			LOC552574			APICC_01802	APICC_07317			APICC_08965
			LOC724373			APICC_09262	APICC_01306			APICC_02390
			LOC725261			APICC_00436	APICC_10096			APICC_01055
			LOC724262			APICC_08982	APICC_07402			APICC_08815
			LOC725260			APICC_07591	APICC_03414			APICC_10001
			LOC726944			APICC_09130	APICC_04314			APICC_03019
			LOC725380			APICC_01910	APICC_08404			APICC_02709
			LOC413774			APICC_03964	APICC_07170			APICC_06064
			LOC412746			APICC_04656	APICC_01864			APICC_09823
			LOC104794357			APICC_06009	APICC_09291			APICC_06667
			LOC724145			APICC_00317	APICC_06833			APICC_08189
			LOC725594			APICC_09231	APICC_01112			APICC_08586
			LOC411417			APICC_08617	APICC_04766			APICC_01299
			LOC725504			APICC_01057	APICC_00027			APICC_08840
			LOC411335			APICC_04215	APICC_08090			APICC_01008
			LOC724259			APICC_05472	APICC_08117			APICC_06734
			LOC724249			APICC_00318	APICC_06854			APICC_09354
			LOC724260			APICC_08113	APICC_05236			APICC_09070
			LOC409682			APICC_09744	APICC_08712			APICC_09612
			LOC726028			APICC_01105	APICC_01759			APICC_05015
			LOC724499			APICC_03395	APICC_02948			APICC_06988
			LOC726392			APICC_08161	APICC_06068			APICC_08373
			LOC551397			APICC_03347	APICC_08678			APICC_02318
			LOC100629066			APICC_04744	APICC_06372			APICC_09194
			LOC411581			APICC_06149	APICC_08673			APICC_08765
			LOC724256			APICC_02172	APICC_08744			APICC_01988
			LOC724251			APICC_09073	APICC_00773			APICC_02324
			LOC724258			APICC_07455	APICC_06386			APICC_06949
			LOC724328			APICC_07610	APICC_07931			APICC_09659
			LOC107965317			APICC_07635	APICC_03025			APICC_02317
			LOC726941			APICC_03961	APICC_01858			APICC_09334
			LOC413154			APICC_04572	APICC_04389			APICC_09838
			LOC724250			APICC_03422	APICC_04595			APICC_02815
			LOC410200			APICC_02702	APICC_09384			APICC_02344
			LOC409590			APICC_02584	APICC_06032			APICC_00913
			LOC413357			APICC_06189	APICC_01852			APICC_01404
			LOC551426			APICC_09029	APICC_08304			APICC_02321
			LOC409004			APICC_01134	APICC_08121			APICC_07916
			LOC552103			APICC_10167	APICC_01638			APICC_05427
			LOC100629021			APICC_04210	APICC_05116			APICC_08064
			LOC411132			APICC_04832	APICC_00278			APICC_00056
			LOC410408			APICC_01162	APICC_03017			APICC_08641
			LOC725656			APICC_09742	APICC_08408			APICC_09228
			LOC724349			APICC_02727	APICC_01637			APICC_08847
			LOC412744			APICC_05512	APICC_10041			APICC_00149
			LOC413153			APICC_02966	APICC_08199			APICC_07300
			LOC726030			APICC_04758	APICC_05717			APICC_09026
			LOC551711			APICC_07833	APICC_06392			APICC_08335
			LOC725102			APICC_09310	APICC_09858			APICC_09703
			LOC410337			APICC_04463	APICC_07826			APICC_09882
			LOC410394			APICC_01037	APICC_09317			APICC_09378
			LOC411450			APICC_08909	APICC_02285			APICC_07714
			LOC413159			APICC_07211	APICC_07290			APICC_07902
			LOC413112			APICC_05613	APICC_02533			APICC_04565
			LOC413208			APICC_09890	APICC_01272			APICC_08534
			LOC411758			APICC_05196	APICC_00333			APICC_00984
			LOC725550			APICC_09234	APICC_01893			APICC_00645
			LOC552803			APICC_10028	APICC_08845			APICC_01640
			LOC411582			APICC_03051	APICC_03268			APICC_04668
			LOC725018			APICC_09996	APICC_09008			APICC_08537
			LOC102654975			APICC_08315	APICC_09144			APICC_01649
			LOC104794344			APICC_00552	APICC_08029			APICC_10108
			LOC104796786			APICC_04992	APICC_07077			APICC_09684
			LOC410851			APICC_08522	APICC_03571			APICC_02864
			LOC411317			APICC_06997	APICC_05054			APICC_05568
			LOC413164			APICC_02795	APICC_08323			APICC_01650
			LOC552475			APICC_09529	APICC_01824			APICC_08637
			LOC113219110			APICC_05704	APICC_09917			APICC_02432
			LOC410581			APICC_04947	APICC_01994			APICC_10016
			LOC411899			APICC_07077	APICC_06225			APICC_06414
			LOC412986			APICC_10017	APICC_05488			APICC_03645
			LOC751767			APICC_07075	APICC_06208			APICC_08681
			LOC726029			APICC_07040	APICC_05735			APICC_07327
			LOC725017			APICC_09351	APICC_04307			APICC_06561
			LOC413411			APICC_07121	APICC_08441			APICC_08426
			LOC551385			APICC_01115	APICC_07868			APICC_02970
			LOC107965047			APICC_04820	APICC_08276			APICC_05175
			LOC551776			APICC_04242	APICC_08307			APICC_07847
			LOC725958			APICC_03163	APICC_09930			APICC_06752
			LOC727010			APICC_06216	APICC_03194			APICC_01784
			LOC107964374			APICC_10152	APICC_06618			APICC_00003
			LOC552604			APICC_00870	APICC_10010			APICC_10162
			LOC724263			APICC_03962	APICC_03441			APICC_07718
			LOC726054			APICC_02017	APICC_02391			APICC_09419
			LOC411423			APICC_03021	APICC_08501			APICC_01937
			LOC725429			APICC_07725	APICC_02257			APICC_09941
			LOC412678			APICC_08533	APICC_05366			APICC_08866
			LOC725267			APICC_00932	APICC_01977			APICC_03512
			LOC552150			APICC_04631	APICC_08849			APICC_10122
			LOC552620			APICC_03931	APICC_06408			APICC_07715
			LOC102655145			APICC_00723	APICC_02963			APICC_08393
			LOC100577817			APICC_03354	APICC_05166			APICC_01300
			LOC726592			APICC_00958	APICC_07364			APICC_03070
			LOC551707			APICC_03348	APICC_01805			APICC_07167
			LOC113218537			APICC_02072	APICC_02013			APICC_05717
			LOC413618			APICC_05657	APICC_02965			APICC_06558
			LOC410659			APICC_07697	APICC_07365			APICC_08230
			LOC768250			APICC_05829	APICC_10162			APICC_08027
			LOC412018			APICC_04004	APICC_08533			APICC_08153
			LOC551602			APICC_00210	APICC_07292			APICC_08774
			LOC552264			APICC_00953	APICC_03962			APICC_08921
			LOC552419			APICC_08842	APICC_09878			APICC_03947
			LOC100577816			APICC_02822	APICC_08027			APICC_10037
			LOC413142			APICC_07085	APICC_00976			APICC_09352
			LOC412328			APICC_05290	APICC_03433			APICC_00314
			LOC100578421			APICC_01431	APICC_08451			APICC_07305
			LOC102655840			APICC_04055	APICC_07591			APICC_07340
			LOC724142			APICC_09785	APICC_09870			APICC_08722
			LOC107965754			APICC_09214	APICC_08496			APICC_07627
			LOC726097			APICC_06037	APICC_08327			APICC_08266
			LOC410630			APICC_06017	APICC_04675			APICC_07476
			LOC552612			APICC_06747	APICC_05632			APICC_04770
			LOC113219393			APICC_00782	APICC_06729			APICC_08969
			LOC413354			APICC_03845	APICC_02432			APICC_09976
			LOC411048			APICC_08331	APICC_09342			APICC_06111
			LOC413141			APICC_01398	APICC_00967			APICC_09971
			LOC412560			APICC_08283	APICC_08822			APICC_03757
			LOC406099			APICC_09936	APICC_01122			APICC_01994
			LOC726225			APICC_08459	APICC_00314			APICC_03545
			LOC726765			APICC_00629	APICC_08687			APICC_07205
			LOC411452			APICC_07033	APICC_00363			APICC_09879
			LOC100578420			APICC_05421	APICC_05242			APICC_08308
			LOC100578418			APICC_03799	APICC_09163			APICC_06825
			LOC726040			APICC_04406	APICC_00136			APICC_08951
			LOC100578726			APICC_00012	APICC_10108			APICC_08217
			LOC409511			APICC_08025	APICC_03522			APICC_06618
			LOC551313			APICC_02490	APICC_05994			APICC_01573
			LOC102654623			APICC_02513	APICC_07029			APICC_03416
			LOC726590			APICC_02650	APICC_08774			APICC_05572
			LOC724861			APICC_07418	APICC_02436			APICC_05130
			LOC551284			APICC_05681	APICC_06668			APICC_02368
			LOC551670			APICC_01959	APICC_09953			APICC_01253
			LOC413620			APICC_07273	APICC_06912			APICC_05170
			LOC413637			APICC_02222	APICC_03787			APICC_06410
			LOC412617			APICC_01567	APICC_08312			APICC_08849
			LOC100576184			APICC_08049	APICC_08075			APICC_08850
			LOC725538			APICC_07086	APICC_08775			APICC_06408
			LOC411366			APICC_02485	APICC_10176			APICC_05164
			LOC411371			APICC_02848	APICC_09897			APICC_02963
			LOC725252			APICC_07505	APICC_07510			APICC_05165
			LOC410399			APICC_01882	APICC_09128			APICC_02961
			LOC410403			APICC_05464	APICC_01857			APICC_05171
			LOC725866			APICC_10105	APICC_07440			APICC_05166
			LOC725867				APICC_07689			APICC_07364
			LOC725856				APICC_09192			APICC_01805
			LOC552518				APICC_10024			APICC_02959
			LOC727496				APICC_07523			APICC_08065
			LOC727501				APICC_08272			APICC_06804
			LOC412265				APICC_06803			APICC_07027
			LOC411270				APICC_07066			APICC_09825
			LOC412174				APICC_05625			APICC_05991
			LOC725708				APICC_07367			APICC_07318
			LOC725710				APICC_06623			APICC_06805
			LOC725892				APICC_07879			APICC_09068
			LOC413885				APICC_02333			APICC_09788
			LOC551371				APICC_08790			APICC_02640
			LOC413063				APICC_05690			APICC_07643
			LOC551660				APICC_00966			APICC_08882
			LOC410428				APICC_02537			APICC_00983
			LOC552692				APICC_07060			APICC_09652
			LOC552693				APICC_07442			APICC_03123
			LOC552227				APICC_05408			APICC_06898
			LOC410439				APICC_03457			APICC_07735
			LOC551086				APICC_03334			APICC_07894
			LOC725879				APICC_02501			APICC_09914
			LOC726235				APICC_04160			APICC_08796
			LOC409900				APICC_08234			APICC_06763
			LOC724738				APICC_09400			APICC_09322
			LOC411396				APICC_04035			APICC_08533
			LOC552066				APICC_06749			APICC_03287
			LOC412475				APICC_06423			APICC_07041
			LOC411846				APICC_09550			APICC_09368
			LOC412476				APICC_03236			APICC_03484
			LOC726085				APICC_08520			APICC_05574
			LOC411806				APICC_03553			APICC_03727
			LOC724739				APICC_07573			APICC_10036
			LOC551361				APICC_02332			APICC_04738
			LOC411351				APICC_06064			APICC_08982
			LOC413407				APICC_06667			APICC_03962
			LOC413246				APICC_09194			APICC_09878
			LOC552673				APICC_02344			APICC_06774
			LOC725254				APICC_08878			APICC_08679
			LOC107965325				APICC_09941			APICC_09393
			LOC413096				APICC_09681			APICC_07970
			LOC412816				APICC_07572			APICC_04820
			LOC727192				APICC_08249			APICC_08931
			LOC410059				APICC_03577			APICC_10174
			LOC727035				APICC_09684			APICC_02141
			LOC412200				APICC_03123			APICC_09182
			LOC725712				APICC_00602			APICC_06934
			LOC726962				APICC_09191			APICC_09930
			LOC409789				APICC_02315			APICC_09201
			LOC726288				APICC_00290			APICC_00976
			LOC409856				APICC_07444			APICC_08522
			LOC551555				APICC_07624			APICC_09876
			LOC726294				APICC_08948			APICC_00231
			LOC551451				APICC_06880			APICC_07793
			LOC413228				APICC_00658			APICC_03967
			LOC410043				APICC_02970			APICC_05406
			LOC724651				APICC_02864			APICC_03192
			LOC552728				APICC_07075			APICC_07094
			LOC551529				APICC_07111			APICC_04102
			LOC412263				APICC_07909			APICC_02351
			LOC413385				APICC_08899			APICC_08530
			LOC412041				APICC_06086			APICC_03801
			LOC410956				APICC_08639			APICC_04895
			LOC725489				APICC_09228			APICC_03114
			LOC725458				APICC_09472			APICC_06226
			LOC552779				APICC_08931			APICC_07693
			LOC724557				APICC_06847			APICC_07656
			LOC409500				APICC_06557			APICC_03433
			LOC726486				APICC_07736			APICC_10180
			LOC726670				APICC_08426			APICC_08451
			LOC551508				APICC_07650			APICC_02422
			LOC409981				APICC_08847			APICC_04330
			LOC411392				APICC_03572			APICC_07591
			LOC410096				APICC_03608			APICC_08625
			LOC724114				APICC_08064			APICC_08376
			LOC725169				APICC_00325			APICC_06022
			LOC410336				APICC_09913			APICC_08501
			LOC724115				APICC_09068			APICC_04587
			LOC551316				APICC_09792			APICC_01630
			LOC410263				APICC_09787			APICC_05080
			LOC552217				APICC_03624
			LOC725495				APICC_04873
			LOC410980				APICC_01968
			LOC411330				APICC_04500
			LOC408578				APICC_07094
			LOC725362				APICC_09059
			LOC726457				APICC_08415
			LOC413649				APICC_09879
			LOC412141				APICC_03168
			LOC725085				APICC_07856
			LOC412472				APICC_09419
			LOC551422				APICC_07526
			LOC100578773				APICC_05759
			LOC725501				APICC_02414
			LOC724717				APICC_07574
			LOC552204				APICC_06063
			LOC551631				APICC_03485
			LOC104794340				APICC_00190
			LOC410332				APICC_05163
			LOC408429				APICC_00011
			LOC725861				APICC_09882
			LOC725529				APICC_10173
			LOC411976				APICC_09815
			LOC725374				APICC_09837
			LOC726401				APICC_03893
			LOC410997				APICC_08622
			LOC551121				APICC_08654
			LOC551666				APICC_08600
			LOC551672				APICC_07305
			LOC552712				APICC_00365
			LOC725363				APICC_08200
			LOC411347				APICC_01465
			LOC413144				APICC_02139
			LOC726171				APICC_09322
			LOC409534				APICC_07392
			LOC411348				APICC_05244
			LOC724146				APICC_08641
			LOC410282				APICC_00149
			LOC410349				APICC_07300
			LOC410350				APICC_07714
			LOC724591				APICC_00984
			LOC551406				APICC_09218
			LOC410434				APICC_08537
			LOC725480				APICC_06414
			LOC409422				APICC_09497
			LOC725457				APICC_07327
			LOC100629065				APICC_05175
			LOC413569				APICC_08866
			LOC413101				APICC_03512
			LOC724592				APICC_03600
			LOC552832				APICC_06558
			LOC412285				APICC_08230
			LOC732499				APICC_10037
			LOC551787				APICC_10060
			LOC552237				APICC_09990
			LOC552759				APICC_06346
			LOC724776				APICC_09976
			LOC726397				APICC_06111
			LOC413418				APICC_03757
			LOC413207				APICC_08951
			LOC410262				APICC_05572
			LOC725207				APICC_08466
			LOC410202				APICC_09838
			LOC552753				APICC_04756
			LOC410578				APICC_06774
			LOC551229				APICC_08180
			LOC552487				APICC_03438
			LOC410114				APICC_06933
			LOC412770				APICC_00715
			LOC410710				APICC_08922
			LOC726074				APICC_06840
			LOC100629079				APICC_09005
			LOC552195				APICC_03161
			LOC412271				APICC_07422
			LOC724607				APICC_09674
			LOC552672				APICC_06507
			LOC726857				APICC_10164
			LOC100629014				APICC_08046
			LOC725444				APICC_07460
			LOC409502				APICC_03507
			LOC724141				APICC_01353
			LOC724458				APICC_07535
			LOC725396				APICC_07735
			LOC100629009				APICC_09225
			LOC550695				APICC_09761
			LOC725483				APICC_09049
			LOC725020				APICC_03023
			LOC414004				APICC_08325
			LOC107965810				APICC_08793
			LOC411886				APICC_02424
			LOC412817				APICC_05998
			LOC410792				APICC_06953
			LOC725812				APICC_08536
			LOC725184				APICC_09696
			LOC725918				APICC_06415
			LOC724440				APICC_05933
			LOC411882				APICC_07385
			LOC725308				APICC_09851
			LOC725191				APICC_10177
			LOC724128				APICC_08933
			LOC411998				APICC_04312
			LOC410442				APICC_07151
			LOC107965468				APICC_03321
			LOC724971				APICC_04915
			LOC107965643				APICC_08530
			LOC410887				APICC_10053
			LOC412011				APICC_00442
			LOC725187				APICC_08063
			LOC725401				APICC_08301
			LOC552239				APICC_01313
			LOC552766				APICC_01008
			LOC725076				APICC_00997
			LOC552238				APICC_05860
			LOC727375				APICC_09790
			LOC408848				APICC_10081
			LOC725019				APICC_06751
			LOC551242				APICC_00891
			LOC724431				APICC_02429
			LOC725136				APICC_07231
			LOC726947				APICC_06364
			LOC414022				APICC_06406
			LOC410380				APICC_08348
			LOC724123				APICC_08279
			LOC552761				APICC_07810
			LOC552371				APICC_09688
			LOC408850				APICC_07341
			LOC725376				APICC_07670
			LOC107964383				APICC_07321
			LOC410684				APICC_06328
			LOC726073				APICC_07702
			LOC726284				APICC_00292
			LOC104796174				APICC_07605
			LOC410264				APICC_00022
			LOC107965135				APICC_07080
			LOC550969				APICC_09321
			LOC551176				APICC_08427
			LOC725593				APICC_07838
			LOC414027				APICC_03538
			LOC413296				APICC_06838
			LOC411272				APICC_09732
			LOC551464				APICC_06888
			LOC107964395				APICC_04602
			LOC107964396				APICC_01628
			LOC725686				APICC_02698
			LOC551358				APICC_08318
			LOC107965391				APICC_03058
			LOC726469				APICC_09789
			LOC552736				APICC_08698
			LOC409675				APICC_05982
			LOC725706				APICC_07861
			LOC410390				APICC_06874
			LOC551685				APICC_09050
			LOC409256				APICC_01456
			LOC727313				APICC_08618
			LOC411670				APICC_05828
			LOC551661				APICC_01720
			LOC726312				APICC_09910
			LOC725170				APICC_07207
			LOC726316				APICC_06963
			LOC411916				APICC_08540
			LOC412013				APICC_09193
			LOC551364				APICC_05426
			LOC412968				APICC_09969
			LOC410100				APICC_06567
			LOC726743				APICC_08379
			LOC411327				APICC_08840
			LOC551513				APICC_09667
			LOC725264				APICC_00811
			LOC727023				APICC_06597
			LOC410446				APICC_08741
			LOC412458				APICC_02367
			LOC724370				APICC_06898
			LOC412954				APICC_04381
			LOC726862				APICC_08169
			LOC551153				APICC_06446
			LOC107965736				APICC_03063
			LOC411859				APICC_02075
			LOC410060				APICC_02366
			LOC412234				APICC_03552
			LOC726638				APICC_08949
			LOC725498				APICC_09788
			LOC413757				APICC_07918
			LOC727254				APICC_00692
			LOC409781				APICC_06221
			LOC552755				APICC_09467
			LOC411435				APICC_10098
			LOC409820				APICC_09733
			LOC412015				APICC_09803
			LOC552446				APICC_06763
			LOC551843				APICC_05575
			LOC724473				APICC_09043
			LOC551632				APICC_07982
			LOC411770				APICC_03531
			LOC552671				APICC_05066
			LOC413758				APICC_06962
			LOC413720				APICC_00189
			LOC725548				APICC_07575
			LOC410061				APICC_05851
			LOC413025				APICC_07457
			LOC409498				APICC_03064
			LOC409610				APICC_00983
			LOC551719				APICC_02824
			LOC413855				APICC_05093
			LOC551775				APICC_07337
			LOC551691				APICC_01795
			LOC412975				APICC_03016
			LOC552365				APICC_08485
			LOC413440				APICC_08994
			LOC413404				APICC_08716
			LOC552215				APICC_06608
			LOC724346				APICC_07998
			LOC411809				APICC_03916
			LOC409439				APICC_08000
			LOC552628				APICC_02190
			LOC726094				APICC_04539
			LOC551689				APICC_10026
			LOC725615				APICC_09937
			LOC725718				APICC_04731
			LOC550734				APICC_06697
			LOC551612				APICC_04842
			LOC551330				APICC_08836
			LOC414002				APICC_04866
			LOC724708				APICC_09694
			LOC412167				APICC_08418
			LOC408869				APICC_04696
			LOC410872				APICC_01341
			LOC726206				APICC_07192
			LOC410216				APICC_00024
			LOC551373				APICC_07267
			LOC410018				APICC_07939
			LOC413545				APICC_02487
			LOC552241				APICC_08564
			LOC411403				APICC_04771
			LOC412823				APICC_06489
			LOC412306				APICC_00478
			LOC409598				APICC_05375
			LOC726434				APICC_03623
			LOC725378				APICC_09902
			LOC409486				APICC_04209
			LOC724935				APICC_09883
			LOC551167				APICC_07995
			LOC409510				APICC_04865
			LOC725173				APICC_05952
			LOC551174				APICC_04670
			LOC410618				APICC_09148
			LOC725021				APICC_09823
			LOC726210				APICC_04067
			LOC412545				APICC_06772
			LOC552398
			LOC100629076
			LOC413614
			LOC552488
			LOC411110
			LOC724676
			LOC552675
			LOC726115
			LOC410624
			LOC726307
			LOC412984
			LOC726407
			LOC410497
			LOC724191
			LOC725603
			LOC551414
			LOC411158
			LOC724558
			LOC414032
			LOC726086
			LOC550858
			LOC413029
			LOC725227
			LOC413032
			LOC725707
			LOC724437
			LOC550834
			LOC725241
			LOC724451
			LOC411285
			LOC551633
			LOC727049
			LOC410495
			LOC410195
			LOC724129
			LOC726053
			LOC412818
			LOC552756
			LOC411276
			LOC725435
			LOC552780
			LOC413416
			LOC725225
			LOC551662
			LOC726341
			LOC725696
			LOC726304
			LOC724117
			LOC410769
			LOC551961
			LOC726032
			LOC409317
			LOC413108
			LOC410839
			LOC727050
			LOC107965465
			LOC107965732
			LOC726222
			LOC412979
			LOC411181
			LOC413768
			LOC724125
			LOC726803
			LOC552018
			LOC413736
			LOC725638
			LOC412169
			LOC100578833
			LOC413423
			LOC413730
			LOC726232
			LOC413650
			LOC550903
			LOC551833
			LOC413678
			LOC411671
			LOC409485
			LOC725455
			LOC724780
			LOC726058
			LOC552064
			LOC725364
			LOC726100
			LOC411245
			LOC107965168
			LOC725599
			LOC411358
			LOC410729
			LOC412665
			LOC552000
			LOC727157
			LOC726314
			LOC727312
			LOC410706
			LOC413256
			LOC724442
			LOC409501
			LOC726230
			LOC413875
			LOC409681
			LOC413998
			LOC412319
			LOC413877
			LOC413763
			LOC725148
			LOC412536
			LOC724333
			LOC551233
			LOC551678
			LOC725200
			LOC725255
			LOC409790
			LOC550686
			LOC552773
			LOC410635
			LOC551403
			LOC726510
			LOC412036
			LOC107965646
			LOC552800
			LOC726223
			LOC410595
			LOC552798
			LOC104794345
			LOC551179
			LOC725357
			LOC726855
			LOC726776
			LOC552265
			LOC726505
			LOC413110
			LOC413064
			LOC100629000
			LOC104796161
			LOC726838
			LOC413994
			LOC411164
			LOC410848
			LOC412262
			LOC412884
			LOC411808
			LOC727004
			LOC552447
			LOC412304
			LOC725084
			LOC551442
			LOC724678
			LOC552317
			LOC725379
			LOC413698
			LOC551737
			LOC412824
			LOC727647
			LOC551761
			LOC726617
			LOC409518
			LOC726619
			LOC410395
			LOC725855
			LOC724189
			LOC414001
			LOC411849
			LOC551341
			LOC551663
			LOC726214
			LOC727232
			LOC412170
			LOC725456
			LOC725251
			LOC102654734
			LOC409637
			LOC727186
			LOC724252
			LOC411577
			LOC409678
			LOC410492
			LOC412199
			LOC551309
			LOC726060
			LOC724138
			LOC724640
			LOC409262
			LOC725427
			LOC551318
			LOC726740
			LOC410402
			LOC410396
			LOC413048
			LOC409959
			LOC413400
			LOC412209
			LOC727009
			LOC551686
			LOC413390
			LOC551311
			LOC413638
			LOC551556
			LOC551515
			LOC410623
			LOC550865
			LOC409918
			LOC107964128
			LOC727634
			LOC410038
			LOC410733
			LOC552139
			LOC724288
			LOC411816
			LOC410754
			LOC102656645
			LOC410432
			LOC413091
			LOC411273
			LOC552478
			LOC413738
			LOC726393
			LOC726391
			LOC413625
			LOC725462
			LOC724432
			LOC724192
			LOC107964522
			LOC725258
			LOC727649
			LOC724792
			LOC551412
			LOC552490
			LOC551123
			LOC551122
			LOC409894
			LOC104797380
			LOC412972
			LOC413255
			LOC413724
			LOC727593
			LOC410037
			LOC725717
			LOC100576418
			LOC552448
			LOC724734
			LOC727025
			LOC552561
			LOC412116
			LOC410947
			LOC413914
			LOC727370
			LOC412774
			LOC107964785
			LOC552372
			LOC724379
			LOC551079
			LOC726488
			LOC726492
			LOC411629
			LOC413674
			LOC107964118
			LOC551331
			LOC725050
			LOC100577979
			LOC412468
			LOC412470
			LOC413011
			LOC725684
			LOC726762
			LOC100629083
			LOC726935
			LOC550689
			LOC413213
			LOC410530
			LOC725592
			LOC727261
			LOC413346
			LOC725811
			LOC411836
			LOC411797
			LOC551375
			LOC409676
			LOC725700
			LOC413253
			LOC413669
			LOC413099
			LOC726231
			LOC725305
			LOC725687
			LOC726759
			LOC412745
			LOC412547
			LOC413215
			LOC413759
			LOC725081
			LOC410103
			LOC411355
			LOC727027
			LOC104796784
			LOC724374
			LOC724998
			LOC725595
			LOC410791
			LOC726501
			LOC409553
			LOC410119
			LOC726487
			LOC413699
			LOC551857
			LOC411529
			LOC411217
			LOC724378
			LOC102654987
			LOC410257
			LOC552826
			LOC552650
			LOC552244
			LOC412531
			LOC410142
			LOC410532
			LOC725654
			LOC406155
			LOC724823
			LOC725290
			LOC727333
			LOC102654576
			LOC725318
			LOC725098
			LOC102656652
			LOC410702
			LOC412118
			LOC410289
			LOC552364
			LOC551321
			LOC552730
			LOC551180
			LOC107964127
			LOC413239
			LOC413333
			LOC726130
			LOC551320
			LOC552366
			LOC552058
			LOC550965
			LOC552669
			LOC551080
			LOC550694
			LOC107966095
			LOC503861
			LOC413931
			LOC726860
			LOC409249
			LOC725234
			LOC409260
			LOC411122
			LOC726586
			LOC726602
			LOC724789
			LOC726702
			LOC726599
			LOC100578034
			LOC724148
			LOC413785
			LOC107964328
			LOC552211
			LOC727092
			LOC102656669
			LOC552440
			LOC725103
			LOC409247
			LOC411257
			LOC725703
			LOC412057
			LOC409246
			LOC413252
			LOC551897
			LOC100629048
			LOC410343
			LOC100578013
			LOC100578437
			LOC409861
			LOC551699
			LOC724851
			LOC410223
			LOC726215
			LOC412661
			LOC552272
			LOC409468
			LOC410803
			LOC104794318
			LOC413772
			LOC725452
			LOC102656657
			LOC725573
			LOC551305
			LOC107964343
			LOC104796179
			LOC726804
			LOC552167
			LOC551020
			LOC726840
			LOC551908
			LOC552221
			LOC409410
			LOC725982
			LOC726780
			LOC726819
			LOC409881
			LOC113218950
			LOC413244
			LOC725055
			LOC410717
			LOC725361
			LOC410320
			LOC551178
			LOC113218983
			LOC727028
			LOC727299
			LOC552665
			LOC409564
			LOC724167
			LOC552147
			LOC104796634
			LOC413613
			LOC727001
			LOC726879
			LOC408923
			LOC107965647
			LOC550698
			LOC724269
			LOC724991
			LOC726504
			LOC724698
			LOC725358
			LOC725093
			LOC410534
			LOC102654992
			LOC412529
			LOC724290
			LOC100578084
			LOC411316
			LOC100578127
			LOC551088
			LOC410266
			LOC410269
			LOC104797383
			LOC411548
			LOC411215
			LOC408619
			LOC726470
			LOC100629004
			LOC102654775
			LOC409488
			LOC411412
			LOC412051
			LOC725465
			LOC409487
			LOC413386
			LOC551652
			LOC413167
			LOC413462
			LOC724450
			LOC100577749
			LOC410685
			LOC552382
			LOC410309
			LOC724917
			LOC725742
			LOC411376
			LOC410217
			LOC552363
			LOC724692
			LOC726832
			LOC411918
			LOC413109
			LOC724291
			LOC410527
			LOC724773
			LOC724164
			LOC411679
			LOC409368
			LOC104794335
			LOC725259
			LOC724701
			LOC100578444
			LOC726290
			LOC411173
			LOC411172
			LOC412650
			LOC724408
			LOC104794336
			LOC100576514
			LOC410085
			LOC551182
			LOC724799
			LOC410228
			LOC107965138
			LOC410001
			LOC413437
			LOC412202
			LOC408788
			LOC725500
			LOC408787
			LOC104794348
			LOC411303
			LOC552062
			LOC552289
			LOC551649
			LOC412740
			LOC551200
			LOC100577895
			LOC409961
			LOC726221
			LOC413398
			LOC550785
			LOC107966089
			LOC409602
			LOC410045
			LOC409749
			LOC409611
			LOC100315692
			LOC677675
			LOC551828
			LOC724928
			LOC726102
			LOC412416
			LOC724168
			LOC552676
			LOC409497
			LOC408926
			LOC413166
			LOC552667
			LOC725725
			LOC725156
			LOC100578357
			LOC725419
			LOC725420
			LOC410388
			LOC100578243
			LOC104796630
			LOC724382
			LOC409409
			LOC412777
			LOC724326
			LOC409492
			LOC100629041
			LOC410238
			LOC726632
			LOC413362
			LOC725450
			LOC724633
			LOC410969
			LOC104796785
			LOC551904
			LOC411323
			LOC409556
			LOC408917
			LOC724474
			LOC410494
			LOC551215
			LOC100315684
			LOC726925
			LOC551914
			LOC725580
			LOC409784
			LOC413666
			LOC413766
			LOC725729
			LOC408557
			LOC410290
			LOC410044
			LOC551411
			LOC412985
			LOC727287
			LOC551214
			LOC552255
			LOC551974
			LOC411297
			LOC551216
			LOC550692
			LOC551177
			LOC412030
			LOC725848
			LOC551217
			LOC104794346
			LOC724433
			LOC113219092
			LOC551552
			LOC552243
			LOC107964909
			LOC551151
			LOC552144
			LOC725197
			LOC409403
			LOC727008
			LOC409427
			LOC724925
			LOC413727
			LOC113218994
			LOC726589
			LOC552171
			LOC409282
			LOC411828
			LOC107965755
			LOC726912
			LOC100578752
			LOC726587
			LOC412784
			LOC411307
			LOC412117
			LOC100578821
			LOC102654384
			LOC552278
			LOC552566
			LOC408842
			LOC726896
			LOC113219090
			LOC411157
			LOC100576462
			LOC410385
			LOC551537
			LOC113218647
			LOC724793
			LOC410796
			LOC725009
			LOC552151
			LOC726760
			LOC725496
			LOC726506
			LOC100577739
			LOC726829
			LOC725406
			LOC113219353
			LOC726886
			LOC724334
			LOC413732
			LOC724675
			LOC413351
			LOC726691
			LOC102654266
			LOC724151
			LOC410493
			LOC409475
			LOC726571
			LOC100578822
			LOC725408
			LOC552391
			LOC724686
			LOC100576630
			LOC725736
			LOC411799
			LOC411218
			LOC725647
			LOC725436
			LOC100629002
			LOC102653599
			LOC552407
			LOC412020
			LOC727290
			LOC100578731
			LOC107965224
			LOC725171
			LOC409554
			LOC413577
			LOC100629015
			LOC102654570
			LOC551290
			LOC409060
			LOC412647
			LOC100578089
			LOC409794
			LOC413391
			LOC552362
			LOC551998
			LOC551799
			LOC724783
			LOC413224
			LOC413718
			LOC102655921
			LOC413350
			LOC727223
			LOC726721
			LOC551723
			LOC724829
			LOC725407
			LOC413125
			LOC551718
			LOC102654313
			LOC551877
			LOC725613
			LOC726377
			LOC113218520
			LOC409680
			LOC726887
			LOC104794351
			LOC413881
			LOC727271
			LOC410626
			LOC409061
			LOC409792
			LOC102654309
			LOC102655661
			LOC726918
			LOC551094
			LOC410162
			LOC410165
			LOC551701
			LOC727285
			LOC551671
			LOC409479
			LOC725532
			LOC411902
			LOC413123
			LOC725316
			LOC102655663
			LOC552823
			LOC725049
			LOC411721
			LOC409417
			LOC724264
			LOC413619
			LOC104796158
			LOC552172
			LOC409470
			LOC409253
			LOC412666
			LOC727275
			LOC552173
			LOC100577744
			LOC725105
			LOC413623
			LOC413189
			LOC552361

## Sheet: Figure2A
Description	Ratio	Padjust	Group
regulation of peptide transport	0.0190217	2.00231e-13	PAcer
response to toxic substance	0.0164835	3.87736e-12	PAcer
positive regulation of cellular metaboli...	0.0180863	8.37222e-14	PAcer
negative regulation of apoptotic process	0.0163265	8.61143e-15	PAcer
cellular response to toxic substance	0.015748	2.79592e-12	PAcer
cellular metabolic process	0.0143637	1.40841e-10	PAcer
epigenetic regulation of gene expression	0.0128205	2.89593e-10	PAcer
peptide biosynthetic process	0.0112676	7.85056e-11	PAcer
negative regulation of gene expression, ...	0.00840336	9.01316e-13	PAcer
regulation of peptide transport	0.0217391	2.64171e-13	PAmel
response to toxic substance	0.0164835	1.10696e-11	PAmel
positive regulation of cellular metaboli...	0.00816803	3.73286e-14	PAmel
negative regulation of apoptotic process	0.00816326	1.25067e-14	PAmel
cellular response to toxic substance	0.00787402	1.42204e-12	PAmel
cellular metabolic process	0.00788995	3.50952e-11	PAmel
epigenetic regulation of gene expression	0.0042735	3.24531e-10	PAmel
peptide biosynthetic process	0.0056338	1.56937e-10	PAmel
negative regulation of gene expression, ...	0.00840336	9.90435e-13	PAmel
focal adhesion	0.0142857	0.000383962	PAcer
cytoplasmic side of plasma membrane	0.0425532	0.000224643	PAcer
receptor complex	0.03125	0.000269792	PAcer
microtubule cytoskeleton	0.00938967	4.76238e-05	PAcer
transferase complex	0.0244361	5.15865e-05	PAcer
focal adhesion	0.0142857	0.000380882	PAmel
cytoplasmic side of plasma membrane	0.0425532	0.000243421	PAmel
receptor complex	0.0104167	8.7875e-05	PAmel
microtubule cytoskeleton	0.00625978	4.49533e-05	PAmel
transferase complex	0.0037594	1.04359e-05	PAmel
NF-kappaB binding	0.0526316	0.0030622	PAcer
peptide binding	0.0212766	0.00347181	PAcer
enzyme binding	0.0188525	1.96083e-05	PAcer
ATP hydrolysis activity	0.0174825	2.66737e-07	PAcer
NF-kappaB binding	0.0526316	0.000845794	PAmel
peptide binding	0.0070922	0.00226558	PAmel
enzyme binding	0.00901639	2.67729e-05	PAmel
ATP hydrolysis activity	0.00699301	8.2355e-08	PAmel

## Sheet: Figure2B
Description	Ratio	Padjust	Group
protein stabilization	0.0625	3.79916e-10	PAcer
positive regulation of neuron projection...	0.0226244	2.8993e-12	PAcer
regulation of cell shape	0.0319149	1.66061e-10	PAcer
long-term memory	0.0113636	2.45566e-10	PAcer
negative regulation of apoptotic process	0.0244898	1.31129e-14	PAcer
positive regulation of apoptotic process	0.0344828	1.24912e-12	PAcer
positive regulation of cell size	0.0357143	2.98909e-12	PAcer
cell cycle G1/S phase transition	0.0380435	1.644e-14	PAcer
lateral element	0.1	0.000159457	PAcer
adherens junction	0.0194805	2.18167e-08	PAcer
microtubule cytoskeleton	0.028169	4.17766e-05	PAcer
proteasome complex	0.037037	1.87e-05	PAcer
transcription regulator complex	0.0339623	9.69e-11	PAcer
gamma-tubulin binding	0.0625	0.000143394	PAcer
cyclin binding	0.0952381	0.000945	PAcer
NF-kappaB binding	0.0526316	0.0008918	PAcer
protein stabilization	0.164062	5.6e-08	Pamel
positive regulation of neuron projection...	0.171946	4.2973e-08	Pamel
regulation of cell shape	0.223404	2.72571e-08	Pamel
long-term memory	0.147727	3.75169e-09	Pamel
negative regulation of apoptotic process	0.157143	2.27143e-09	Pamel
positive regulation of apoptotic process	0.126437	2.94444e-10	Pamel
positive regulation of cell size	0.142857	9.20526e-11	Pamel
cell cycle G1/S phase transition	0.163043	7.70538e-14	Pamel
lateral element	0.3	0.00191	Pamel
adherens junction	0.220779	5.33023e-06	Pamel
microtubule cytoskeleton	0.178404	0.000194898	Pamel
proteasome complex	0.166667	1.94604e-05	Pamel
transcription regulator complex	0.135849	4.966e-10	Pamel
gamma-tubulin binding	0.375	0.00802694	Pamel
cyclin binding	0.285714	0.01068	Pamel
NF-kappaB binding	0.210526	0.00328173	Pamel

## Sheet: Figure2C
Description	Ratio	Padjust	Group
response to toxic substance	0.0648649	9.2e-10	PAcer
cellular response to toxic substance	0.0534351	1.2126e-10	PAcer
negative regulation of apoptotic process	0.0403226	1.72333e-14	PAcer
negative regulation of neuron apoptotic ...	0.0408163	3.35714e-11	PAcer
positive regulation of cell cycle proces...	0.0439024	1.08771e-11	PAcer
cellular metabolic process	0.0365095	3.35714e-11	PAcer
cell cycle G1/S phase transition	0.038674	1.316e-14	PAcer
regulation of peptide transport	0.0394737	4.13276e-12	PAcer
peptide biosynthetic process	0.0286533	1.5792e-11	PAcer
protein-DNA complex	0.2	2.36211e-05	PAcer
mitochondrial outer membrane	0.05	0.000433923	PAcer
microtubule cytoskeleton	0.0463679	3.95577e-05	PAcer
mitochondrial large ribosomal subunit	0.02	6.75278e-10	PAcer
receptor complex	0.040404	5.22252e-05	PAcer
transferase complex	0.0223881	2.46053e-06	PAcer
protein kinase C inhibitor activity	0.2	0.000146667	PAcer
ATP hydrolysis activity	0.0337838	8.58667e-07	PAcer
enzyme binding	0.0265418	3.81887e-05	PAcer
response to toxic substance	0.0567568	3.99474e-10	Pamel
cellular response to toxic substance	0.0610687	3.60541e-10	Pamel
negative regulation of apoptotic process	0.0362903	6.50571e-15	Pamel
negative regulation of neuron apoptotic ...	0.0306122	2.26849e-11	Pamel
positive regulation of cell cycle proces...	0.0243902	2.16857e-11	Pamel
cellular metabolic process	0.021665	1.2e-09	Pamel
cell cycle G1/S phase transition	0.0165746	3.036e-15	Pamel
regulation of peptide transport	0.0131579	5.32632e-12	Pamel
peptide biosynthetic process	0.0229226	1.33596e-10	Pamel
epigenetic regulation of gene expression	0.00833333	6.095e-10	Pamel
protein-DNA complex	0.08	5.93043e-06	Pamel
mitochondrial outer membrane	0.03	0.000369825	Pamel
microtubule cytoskeleton	0.0262751	0.000141985	Pamel
mitochondrial large ribosomal subunit	0.04	8.45455e-09	Pamel
receptor complex	0.010101	7.73628e-05	Pamel
transferase complex	0.016791	3.4875e-06	Pamel
protein kinase C inhibitor activity	0.3	0.00109557	Pamel
ATP hydrolysis activity	0.0202703	1.39394e-06	Pamel
enzyme binding	0.0156128	1.9902e-05	Pamel

## Sheet: Figure2D
Description	Ratio	Padjust	Group
somatic stem cell population maintenance	0.18	2.78841e-09	PAcer
peripheral nervous system development	0.151786	8.70588e-14	PAcer
negative regulation of neuron apoptotic ...	0.102041	4.11959e-10	PAcer
cerebral cortex development	0.0853659	1.48e-09	PAcer
positive regulation of cell cycle proces...	0.0829268	1.29664e-09	PAcer
cell cycle G1/S phase transition	0.0828729	4.44e-14	PAcer
cellular metabolic process	0.0627884	1.32e-12	PAcer
protein stabilization	0.0647482	3.7e-11	PAcer
positive regulation of cell size	0.0357143	1.406e-12	PAcer
cell-cell junction	0.106796	3.01613e-05	PAcer
transcription regulator complex	0.090566	1.97585e-06	PAcer
transcription repressor complex	0.103448	1.10953e-10	PAcer
adherens junction	0.0857143	9.724e-08	PAcer
microtubule cytoskeleton	0.0448223	3.01613e-05	PAcer
transferase complex	0.0391791	1.4025e-06	PAcer
scaffold protein binding	0.25	0.00218788	PAcer
protein kinase C inhibitor activity	0.2	0.000157797	PAcer
transcription regulatory region nucleic ...	0.167488	0.000578261	PAcer
somatic stem cell population maintenance	0.1	2.64e-11	PAmel
peripheral nervous system development	0.107143	2.2614e-12	PAmel
negative regulation of neuron apoptotic ...	0.0816327	3.99559e-11	PAmel
cerebral cortex development	0.0609756	1.99535e-09	PAmel
positive regulation of cell cycle proces...	0.0634146	4.576e-10	PAmel
cell cycle G1/S phase transition	0.0441989	7.40235e-14	PAmel
cellular metabolic process	0.0449348	1.43e-12	PAmel
protein stabilization	0.0359712	6.0726e-11	PAmel
positive regulation of cell size	0.0178571	2.2614e-12	PAmel
cell-cell junction	0.0582524	1.09707e-05	PAmel
transcription regulator complex	0.0716981	6.375e-07	PAmel
transcription repressor complex	0.0344828	9.58375e-12	PAmel
adherens junction	0.0457143	2.125e-08	PAmel
microtubule cytoskeleton	0.0324575	3.51782e-05	PAmel
transferase complex	0.0205224	2.23732e-06	PAmel
scaffold protein binding	0.166667	0.00220748	PAmel
protein kinase C inhibitor activity	0.2	0.00015275	PAmel
transcription regulatory region nucleic ...	0.125616	0.000339759	PAmel

## Sheet: FigureS1
source	treatment	cup	day	sample	event		Figure S1 Cumulative survival of the bees normalized with the species variance.
Pnovel	group1	cup1	1	1	0
Pnovel	group1	cup1	1	2	0
Pnovel	group1	cup1	1	3	0
Pnovel	group1	cup1	1	4	0				Host	Parasite		0	alive bees
Pnovel	group1	cup1	1	5	0		group1	uninfected	Amel	PAmel		1	dead bees
Pnovel	group1	cup1	1	6	0		group2	uninfected	Acer	PAmel
Pnovel	group1	cup1	1	7	0		group3	infected	Amel	PAmel
Pnovel	group1	cup1	1	8	0		group4	infected	Acer	PAmel
Pnovel	group1	cup1	1	9	0		group5	uninfected	Amel	PAcer
Pnovel	group1	cup1	1	10	0		group6	uninfected	Acer	PAcer
Pnovel	group1	cup1	1	11	0		group7	infected	Amel	PAcer
Pnovel	group1	cup1	1	12	0		group8	infected	Acer	PAcer
Pnovel	group1	cup1	1	13	0
Pnovel	group1	cup1	1	14	0
Pnovel	group1	cup1	1	15	0		Survival analysis	group1	group2	group3	group4	group7
Pnovel	group1	cup1	1	16	0		group2	0.6921
Pnovel	group1	cup1	1	17	0		group3	0.0113	0.0061
Pnovel	group1	cup1	1	18	0		group4	0.1361	0.0757	0.3676
Pnovel	group1	cup1	1	19	0		group7	0.6995	0.4736	0.0785	0.3586
Pnovel	group1	cup1	1	20	0		group8	0.0001	0.0001	0.0045	0.0005	0.0001
Pnovel	group1	cup1	1	21	0
Pnovel	group1	cup1	1	22	0
Pnovel	group1	cup1	1	23	0
Pnovel	group1	cup1	1	24	0
Pnovel	group1	cup1	1	25	0
Pnovel	group1	cup1	1	26	0
Pnovel	group1	cup1	1	27	0
Pnovel	group1	cup1	1	28	0
Pnovel	group1	cup1	1	29	0
Pnovel	group1	cup1	1	30	0
Pnovel	group1	cup1	1	31	0
Pnovel	group1	cup1	1	32	0
Pnovel	group1	cup1	1	33	0
Pnovel	group1	cup1	1	34	0
Pnovel	group1	cup1	1	35	0
Pnovel	group1	cup1	1	36	0
Pnovel	group1	cup1	1	37	0
Pnovel	group1	cup1	1	38	0
Pnovel	group1	cup1	1	39	0
Pnovel	group1	cup1	1	40	0
Pnovel	group1	cup1	1	41	0
Pnovel	group1	cup1	1	42	0
Pnovel	group1	cup1	1	43	0
Pnovel	group1	cup1	1	44	0
Pnovel	group1	cup1	1	45	0
Pnovel	group1	cup1	1	46	0
Pnovel	group1	cup1	1	47	0
Pnovel	group1	cup2	1	1	0
Pnovel	group1	cup2	1	2	0
Pnovel	group1	cup2	1	3	0
Pnovel	group1	cup2	1	4	0
Pnovel	group1	cup2	1	5	0
Pnovel	group1	cup2	1	6	0
Pnovel	group1	cup2	1	7	0
Pnovel	group1	cup2	1	8	0
Pnovel	group1	cup2	1	9	0
Pnovel	group1	cup2	1	10	0
Pnovel	group1	cup2	1	11	0
Pnovel	group1	cup2	1	12	0
Pnovel	group1	cup2	1	13	0
Pnovel	group1	cup2	1	14	0
Pnovel	group1	cup2	1	15	0
Pnovel	group1	cup2	1	16	0
Pnovel	group1	cup2	1	17	0
Pnovel	group1	cup2	1	18	0
Pnovel	group1	cup2	1	19	0
Pnovel	group1	cup2	1	20	0
Pnovel	group1	cup2	1	21	0
Pnovel	group1	cup2	1	22	0
Pnovel	group1	cup2	1	23	0
Pnovel	group1	cup2	1	24	0
Pnovel	group1	cup2	1	25	0
Pnovel	group1	cup2	1	26	0
Pnovel	group1	cup2	1	27	0
Pnovel	group1	cup2	1	28	0
Pnovel	group1	cup2	1	29	0
Pnovel	group1	cup2	1	30	0
Pnovel	group1	cup2	1	31	0
Pnovel	group1	cup2	1	32	0
Pnovel	group1	cup2	1	33	0
Pnovel	group1	cup2	1	34	0
Pnovel	group1	cup2	1	35	0
Pnovel	group1	cup2	1	36	0
Pnovel	group1	cup2	1	37	0
Pnovel	group1	cup2	1	38	0
Pnovel	group1	cup2	1	39	0
Pnovel	group1	cup2	1	40	0
Pnovel	group1	cup2	1	41	0
Pnovel	group1	cup2	1	42	0
Pnovel	group1	cup2	1	43	0
Pnovel	group1	cup2	1	44	0
Pnovel	group1	cup2	1	45	0
Pnovel	group1	cup2	1	46	0
Pnovel	group1	cup2	1	47	0
Pnovel	group1	cup3	1	1	0
Pnovel	group1	cup3	1	2	0
Pnovel	group1	cup3	1	3	0
Pnovel	group1	cup3	1	4	0
Pnovel	group1	cup3	1	5	0
Pnovel	group1	cup3	1	6	0
Pnovel	group1	cup3	1	7	0
Pnovel	group1	cup3	1	8	0
Pnovel	group1	cup3	1	9	0
Pnovel	group1	cup3	1	10	0
Pnovel	group1	cup3	1	11	0
Pnovel	group1	cup3	1	12	0
Pnovel	group1	cup3	1	13	0
Pnovel	group1	cup3	1	14	0
Pnovel	group1	cup3	1	15	0
Pnovel	group1	cup3	1	16	0
Pnovel	group1	cup3	1	17	0
Pnovel	group1	cup3	1	18	0
Pnovel	group1	cup3	1	19	0
Pnovel	group1	cup3	1	20	0
Pnovel	group1	cup3	1	21	0
Pnovel	group1	cup3	1	22	0
Pnovel	group1	cup3	1	23	0
Pnovel	group1	cup3	1	24	0
Pnovel	group1	cup3	1	25	0
Pnovel	group1	cup3	1	26	0
Pnovel	group1	cup3	1	27	0
Pnovel	group1	cup3	1	28	0
Pnovel	group1	cup3	1	29	0
Pnovel	group1	cup3	1	30	0
Pnovel	group1	cup3	1	31	0
Pnovel	group1	cup3	1	32	0
Pnovel	group1	cup3	1	33	0
Pnovel	group1	cup3	1	34	0
Pnovel	group1	cup3	1	35	0
Pnovel	group1	cup3	1	36	0
Pnovel	group1	cup3	1	37	0
Pnovel	group1	cup3	1	38	0
Pnovel	group1	cup3	1	39	0
Pnovel	group1	cup3	1	40	0
Pnovel	group1	cup3	1	41	0
Pnovel	group1	cup3	1	42	0
Pnovel	group1	cup3	1	43	0
Pnovel	group1	cup3	1	44	0
Pnovel	group1	cup3	1	45	0
Pnovel	group1	cup3	1	46	0
Pnovel	group1	cup3	1	47	0
Pnative	group1	cup1	1	1	0
Pnative	group1	cup1	1	2	0
Pnative	group1	cup1	1	3	0
Pnative	group1	cup1	1	4	0
Pnative	group1	cup1	1	5	0
Pnative	group1	cup1	1	6	0
Pnative	group1	cup1	1	7	0
Pnative	group1	cup1	1	8	0
Pnative	group1	cup1	1	9	0
Pnative	group1	cup1	1	10	0
Pnative	group1	cup1	1	11	0
Pnative	group1	cup1	1	12	0
Pnative	group1	cup1	1	13	0
Pnative	group1	cup1	1	14	0
Pnative	group1	cup1	1	15	0
Pnative	group1	cup1	1	16	0
Pnative	group1	cup1	1	17	0
Pnative	group1	cup1	1	18	0
Pnative	group1	cup1	1	19	0
Pnative	group1	cup1	1	20	0
Pnative	group1	cup1	1	21	0
Pnative	group1	cup1	1	22	0
Pnative	group1	cup1	1	23	0
Pnative	group1	cup1	1	24	0
Pnative	group1	cup1	1	25	0
Pnative	group1	cup1	1	26	0
Pnative	group1	cup1	1	27	0
Pnative	group1	cup1	1	28	0
Pnative	group1	cup1	1	29	0
Pnative	group1	cup1	1	30	0
Pnative	group1	cup1	1	31	0
Pnative	group1	cup1	1	32	0
Pnative	group1	cup1	1	33	0
Pnative	group1	cup1	1	34	0
Pnative	group1	cup1	1	35	0
Pnative	group1	cup1	1	36	0
Pnative	group1	cup1	1	37	0
Pnative	group1	cup1	1	38	0
Pnative	group1	cup1	1	39	0
Pnative	group1	cup1	1	40	0
Pnative	group1	cup1	1	41	0
Pnative	group1	cup1	1	42	0
Pnative	group1	cup1	1	43	0
Pnative	group1	cup1	1	44	0
Pnative	group1	cup1	1	45	0
Pnative	group1	cup1	1	46	0
Pnative	group1	cup1	1	47	0
Pnative	group1	cup2	1	1	0
Pnative	group1	cup2	1	2	0
Pnative	group1	cup2	1	3	0
Pnative	group1	cup2	1	4	0
Pnative	group1	cup2	1	5	0
Pnative	group1	cup2	1	6	0
Pnative	group1	cup2	1	7	0
Pnative	group1	cup2	1	8	0
Pnative	group1	cup2	1	9	0
Pnative	group1	cup2	1	10	0
Pnative	group1	cup2	1	11	0
Pnative	group1	cup2	1	12	0
Pnative	group1	cup2	1	13	0
Pnative	group1	cup2	1	14	0
Pnative	group1	cup2	1	15	0
Pnative	group1	cup2	1	16	0
Pnative	group1	cup2	1	17	0
Pnative	group1	cup2	1	18	0
Pnative	group1	cup2	1	19	0
Pnative	group1	cup2	1	20	0
Pnative	group1	cup2	1	21	0
Pnative	group1	cup2	1	22	0
Pnative	group1	cup2	1	23	0
Pnative	group1	cup2	1	24	0
Pnative	group1	cup2	1	25	0
Pnative	group1	cup2	1	26	0
Pnative	group1	cup2	1	27	0
Pnative	group1	cup2	1	28	0
Pnative	group1	cup2	1	29	0
Pnative	group1	cup2	1	30	0
Pnative	group1	cup2	1	31	0
Pnative	group1	cup2	1	32	0
Pnative	group1	cup2	1	33	0
Pnative	group1	cup2	1	34	0
Pnative	group1	cup2	1	35	0
Pnative	group1	cup2	1	36	0
Pnative	group1	cup2	1	37	0
Pnative	group1	cup2	1	38	0
Pnative	group1	cup2	1	39	0
Pnative	group1	cup2	1	40	0
Pnative	group1	cup2	1	41	0
Pnative	group1	cup2	1	42	0
Pnative	group1	cup2	1	43	0
Pnative	group1	cup2	1	44	0
Pnative	group1	cup2	1	45	0
Pnative	group1	cup2	1	46	0
Pnative	group1	cup2	1	47	0
Pnative	group1	cup3	1	1	0
Pnative	group1	cup3	1	2	0
Pnative	group1	cup3	1	3	0
Pnative	group1	cup3	1	4	0
Pnative	group1	cup3	1	5	0
Pnative	group1	cup3	1	6	0
Pnative	group1	cup3	1	7	0
Pnative	group1	cup3	1	8	0
Pnative	group1	cup3	1	9	0
Pnative	group1	cup3	1	10	0
Pnative	group1	cup3	1	11	0
Pnative	group1	cup3	1	12	0
Pnative	group1	cup3	1	13	0
Pnative	group1	cup3	1	14	0
Pnative	group1	cup3	1	15	0
Pnative	group1	cup3	1	16	0
Pnative	group1	cup3	1	17	0
Pnative	group1	cup3	1	18	0
Pnative	group1	cup3	1	19	0
Pnative	group1	cup3	1	20	0
Pnative	group1	cup3	1	21	0
Pnative	group1	cup3	1	22	0
Pnative	group1	cup3	1	23	0
Pnative	group1	cup3	1	24	0
Pnative	group1	cup3	1	25	0
Pnative	group1	cup3	1	26	0
Pnative	group1	cup3	1	27	0
Pnative	group1	cup3	1	28	0
Pnative	group1	cup3	1	29	0
Pnative	group1	cup3	1	30	0
Pnative	group1	cup3	1	31	0
Pnative	group1	cup3	1	32	0
Pnative	group1	cup3	1	33	0
Pnative	group1	cup3	1	34	0
Pnative	group1	cup3	1	35	0
Pnative	group1	cup3	1	36	0
Pnative	group1	cup3	1	37	0
Pnative	group1	cup3	1	38	0
Pnative	group1	cup3	1	39	0
Pnative	group1	cup3	1	40	0
Pnative	group1	cup3	1	41	0
Pnative	group1	cup3	1	42	0
Pnative	group1	cup3	1	43	0
Pnative	group1	cup3	1	44	0
Pnative	group1	cup3	1	45	0
Pnative	group1	cup3	1	46	0
Pnative	group1	cup3	1	47	0
Pnovel	group1	cup1	2	1	0
Pnovel	group1	cup1	2	2	0
Pnovel	group1	cup1	2	3	0
Pnovel	group1	cup1	2	4	0
Pnovel	group1	cup1	2	5	0
Pnovel	group1	cup1	2	6	0
Pnovel	group1	cup1	2	7	0
Pnovel	group1	cup1	2	8	0
Pnovel	group1	cup1	2	9	0
Pnovel	group1	cup1	2	10	0
Pnovel	group1	cup1	2	11	0
Pnovel	group1	cup1	2	12	0
Pnovel	group1	cup1	2	13	0
Pnovel	group1	cup1	2	14	0
Pnovel	group1	cup1	2	15	0
Pnovel	group1	cup1	2	16	0
Pnovel	group1	cup1	2	17	0
Pnovel	group1	cup1	2	18	0
Pnovel	group1	cup1	2	19	0
Pnovel	group1	cup1	2	20	0
Pnovel	group1	cup1	2	21	0
Pnovel	group1	cup1	2	22	0
Pnovel	group1	cup1	2	23	0
Pnovel	group1	cup1	2	24	0
Pnovel	group1	cup1	2	25	0
Pnovel	group1	cup1	2	26	0
Pnovel	group1	cup1	2	27	0
Pnovel	group1	cup1	2	28	0
Pnovel	group1	cup1	2	29	0
Pnovel	group1	cup1	2	30	0
Pnovel	group1	cup1	2	31	0
Pnovel	group1	cup1	2	32	0
Pnovel	group1	cup1	2	33	0
Pnovel	group1	cup1	2	34	0
Pnovel	group1	cup1	2	35	0
Pnovel	group1	cup1	2	36	0
Pnovel	group1	cup1	2	37	0
Pnovel	group1	cup1	2	38	0
Pnovel	group1	cup1	2	39	0
Pnovel	group1	cup1	2	40	0
Pnovel	group1	cup1	2	41	0
Pnovel	group1	cup1	2	42	0
Pnovel	group1	cup1	2	43	0
Pnovel	group1	cup1	2	44	0
Pnovel	group1	cup2	2	1	0
Pnovel	group1	cup2	2	2	0
Pnovel	group1	cup2	2	3	0
Pnovel	group1	cup2	2	4	0
Pnovel	group1	cup2	2	5	0
Pnovel	group1	cup2	2	6	0
Pnovel	group1	cup2	2	7	0
Pnovel	group1	cup2	2	8	0
Pnovel	group1	cup2	2	9	0
Pnovel	group1	cup2	2	10	0
Pnovel	group1	cup2	2	11	0
Pnovel	group1	cup2	2	12	0
Pnovel	group1	cup2	2	13	0
Pnovel	group1	cup2	2	14	0
Pnovel	group1	cup2	2	15	0
Pnovel	group1	cup2	2	16	0
Pnovel	group1	cup2	2	17	0
Pnovel	group1	cup2	2	18	0
Pnovel	group1	cup2	2	19	0
Pnovel	group1	cup2	2	20	0
Pnovel	group1	cup2	2	21	0
Pnovel	group1	cup2	2	22	0
Pnovel	group1	cup2	2	23	0
Pnovel	group1	cup2	2	24	0
Pnovel	group1	cup2	2	25	0
Pnovel	group1	cup2	2	26	0
Pnovel	group1	cup2	2	27	0
Pnovel	group1	cup2	2	28	0
Pnovel	group1	cup2	2	29	0
Pnovel	group1	cup2	2	30	0
Pnovel	group1	cup2	2	31	0
Pnovel	group1	cup2	2	32	0
Pnovel	group1	cup2	2	33	0
Pnovel	group1	cup2	2	34	0
Pnovel	group1	cup2	2	35	0
Pnovel	group1	cup2	2	36	0
Pnovel	group1	cup2	2	37	0
Pnovel	group1	cup2	2	38	0
Pnovel	group1	cup2	2	39	0
Pnovel	group1	cup2	2	40	0
Pnovel	group1	cup2	2	41	0
Pnovel	group1	cup2	2	42	0
Pnovel	group1	cup2	2	43	0
Pnovel	group1	cup3	2	1	0
Pnovel	group1	cup3	2	2	0
Pnovel	group1	cup3	2	3	0
Pnovel	group1	cup3	2	4	0
Pnovel	group1	cup3	2	5	0
Pnovel	group1	cup3	2	6	0
Pnovel	group1	cup3	2	7	0
Pnovel	group1	cup3	2	8	0
Pnovel	group1	cup3	2	9	0
Pnovel	group1	cup3	2	10	0
Pnovel	group1	cup3	2	11	0
Pnovel	group1	cup3	2	12	0
Pnovel	group1	cup3	2	13	0
Pnovel	group1	cup3	2	14	0
Pnovel	group1	cup3	2	15	0
Pnovel	group1	cup3	2	16	0
Pnovel	group1	cup3	2	17	0
Pnovel	group1	cup3	2	18	0
Pnovel	group1	cup3	2	19	0
Pnovel	group1	cup3	2	20	0
Pnovel	group1	cup3	2	21	0
Pnovel	group1	cup3	2	22	0
Pnovel	group1	cup3	2	23	0
Pnovel	group1	cup3	2	24	0
Pnovel	group1	cup3	2	25	0
Pnovel	group1	cup3	2	26	0
Pnovel	group1	cup3	2	27	0
Pnovel	group1	cup3	2	28	0
Pnovel	group1	cup3	2	29	0
Pnovel	group1	cup3	2	30	0
Pnovel	group1	cup3	2	31	0
Pnovel	group1	cup3	2	32	0
Pnovel	group1	cup3	2	33	0
Pnovel	group1	cup3	2	34	0
Pnovel	group1	cup3	2	35	0
Pnovel	group1	cup3	2	36	0
Pnovel	group1	cup3	2	37	0
Pnovel	group1	cup3	2	38	0
Pnovel	group1	cup3	2	39	0
Pnovel	group1	cup3	2	40	0
Pnovel	group1	cup3	2	41	0
Pnovel	group1	cup3	2	42	0
Pnovel	group1	cup3	2	43	0
Pnovel	group1	cup3	2	44	0
Pnative	group1	cup1	2	1	0
Pnative	group1	cup1	2	2	0
Pnative	group1	cup1	2	3	0
Pnative	group1	cup1	2	4	0
Pnative	group1	cup1	2	5	0
Pnative	group1	cup1	2	6	0
Pnative	group1	cup1	2	7	0
Pnative	group1	cup1	2	8	0
Pnative	group1	cup1	2	9	0
Pnative	group1	cup1	2	10	0
Pnative	group1	cup1	2	11	0
Pnative	group1	cup1	2	12	0
Pnative	group1	cup1	2	13	0
Pnative	group1	cup1	2	14	0
Pnative	group1	cup1	2	15	0
Pnative	group1	cup1	2	16	0
Pnative	group1	cup1	2	17	0
Pnative	group1	cup1	2	18	0
Pnative	group1	cup1	2	19	0
Pnative	group1	cup1	2	20	0
Pnative	group1	cup1	2	21	0
Pnative	group1	cup1	2	22	0
Pnative	group1	cup1	2	23	0
Pnative	group1	cup1	2	24	0
Pnative	group1	cup1	2	25	0
Pnative	group1	cup1	2	26	0
Pnative	group1	cup1	2	27	0
Pnative	group1	cup1	2	28	0
Pnative	group1	cup1	2	29	0
Pnative	group1	cup1	2	30	0
Pnative	group1	cup1	2	31	0
Pnative	group1	cup1	2	32	0
Pnative	group1	cup1	2	33	0
Pnative	group1	cup1	2	34	0
Pnative	group1	cup1	2	35	0
Pnative	group1	cup1	2	36	0
Pnative	group1	cup1	2	37	0
Pnative	group1	cup1	2	38	0
Pnative	group1	cup1	2	39	0
Pnative	group1	cup1	2	40	0
Pnative	group1	cup1	2	41	0
Pnative	group1	cup1	2	42	0
Pnative	group1	cup1	2	43	0
Pnative	group1	cup1	2	44	0
Pnative	group1	cup2	2	1	0
Pnative	group1	cup2	2	2	0
Pnative	group1	cup2	2	3	0
Pnative	group1	cup2	2	4	0
Pnative	group1	cup2	2	5	0
Pnative	group1	cup2	2	6	0
Pnative	group1	cup2	2	7	0
Pnative	group1	cup2	2	8	0
Pnative	group1	cup2	2	9	0
Pnative	group1	cup2	2	10	0
Pnative	group1	cup2	2	11	0
Pnative	group1	cup2	2	12	0
Pnative	group1	cup2	2	13	0
Pnative	group1	cup2	2	14	0
Pnative	group1	cup2	2	15	0
Pnative	group1	cup2	2	16	0
Pnative	group1	cup2	2	17	0
Pnative	group1	cup2	2	18	0
Pnative	group1	cup2	2	19	0
Pnative	group1	cup2	2	20	0
Pnative	group1	cup2	2	21	0
Pnative	group1	cup2	2	22	0
Pnative	group1	cup2	2	23	0
Pnative	group1	cup2	2	24	0
Pnative	group1	cup2	2	25	0
Pnative	group1	cup2	2	26	0
Pnative	group1	cup2	2	27	0
Pnative	group1	cup2	2	28	0
Pnative	group1	cup2	2	29	0
Pnative	group1	cup2	2	30	0
Pnative	group1	cup2	2	31	0
Pnative	group1	cup2	2	32	0
Pnative	group1	cup2	2	33	0
Pnative	group1	cup2	2	34	0
Pnative	group1	cup2	2	35	0
Pnative	group1	cup2	2	36	0
Pnative	group1	cup2	2	37	0
Pnative	group1	cup2	2	38	0
Pnative	group1	cup2	2	39	0
Pnative	group1	cup2	2	40	0
Pnative	group1	cup2	2	41	0
Pnative	group1	cup2	2	42	0
Pnative	group1	cup2	2	43	0
Pnative	group1	cup3	2	1	0
Pnative	group1	cup3	2	2	0
Pnative	group1	cup3	2	3	0
Pnative	group1	cup3	2	4	0
Pnative	group1	cup3	2	5	0
Pnative	group1	cup3	2	6	0
Pnative	group1	cup3	2	7	0
Pnative	group1	cup3	2	8	0
Pnative	group1	cup3	2	9	0
Pnative	group1	cup3	2	10	0
Pnative	group1	cup3	2	11	0
Pnative	group1	cup3	2	12	0
Pnative	group1	cup3	2	13	0
Pnative	group1	cup3	2	14	0
Pnative	group1	cup3	2	15	0
Pnative	group1	cup3	2	16	0
Pnative	group1	cup3	2	17	0
Pnative	group1	cup3	2	18	0
Pnative	group1	cup3	2	19	0
Pnative	group1	cup3	2	20	0
Pnative	group1	cup3	2	21	0
Pnative	group1	cup3	2	22	0
Pnative	group1	cup3	2	23	0
Pnative	group1	cup3	2	24	0
Pnative	group1	cup3	2	25	0
Pnative	group1	cup3	2	26	0
Pnative	group1	cup3	2	27	0
Pnative	group1	cup3	2	28	0
Pnative	group1	cup3	2	29	0
Pnative	group1	cup3	2	30	0
Pnative	group1	cup3	2	31	0
Pnative	group1	cup3	2	32	0
Pnative	group1	cup3	2	33	0
Pnative	group1	cup3	2	34	0
Pnative	group1	cup3	2	35	0
Pnative	group1	cup3	2	36	0
Pnative	group1	cup3	2	37	0
Pnative	group1	cup3	2	38	0
Pnative	group1	cup3	2	39	0
Pnative	group1	cup3	2	40	0
Pnative	group1	cup3	2	41	0
Pnative	group1	cup3	2	42	0
Pnative	group1	cup3	2	43	0
Pnative	group1	cup3	2	44	0
Pnovel	group1	cup2	2	47	1
Pnative	group1	cup2	2	44	1
Pnovel	group1	cup1	3	1	0
Pnovel	group1	cup1	3	2	0
Pnovel	group1	cup1	3	3	0
Pnovel	group1	cup1	3	4	0
Pnovel	group1	cup1	3	5	0
Pnovel	group1	cup1	3	6	0
Pnovel	group1	cup1	3	7	0
Pnovel	group1	cup1	3	8	0
Pnovel	group1	cup1	3	9	0
Pnovel	group1	cup1	3	10	0
Pnovel	group1	cup1	3	11	0
Pnovel	group1	cup1	3	12	0
Pnovel	group1	cup1	3	13	0
Pnovel	group1	cup1	3	14	0
Pnovel	group1	cup1	3	15	0
Pnovel	group1	cup1	3	16	0
Pnovel	group1	cup1	3	17	0
Pnovel	group1	cup1	3	18	0
Pnovel	group1	cup1	3	19	0
Pnovel	group1	cup1	3	20	0
Pnovel	group1	cup1	3	21	0
Pnovel	group1	cup1	3	22	0
Pnovel	group1	cup1	3	23	0
Pnovel	group1	cup1	3	24	0
Pnovel	group1	cup1	3	25	0
Pnovel	group1	cup1	3	26	0
Pnovel	group1	cup1	3	27	0
Pnovel	group1	cup1	3	28	0
Pnovel	group1	cup1	3	29	0
Pnovel	group1	cup1	3	30	0
Pnovel	group1	cup1	3	31	0
Pnovel	group1	cup1	3	32	0
Pnovel	group1	cup1	3	33	0
Pnovel	group1	cup1	3	34	0
Pnovel	group1	cup1	3	35	0
Pnovel	group1	cup1	3	36	0
Pnovel	group1	cup1	3	37	0
Pnovel	group1	cup1	3	38	0
Pnovel	group1	cup1	3	39	0
Pnovel	group1	cup1	3	40	0
Pnovel	group1	cup1	3	41	0
Pnovel	group1	cup2	3	1	0
Pnovel	group1	cup2	3	2	0
Pnovel	group1	cup2	3	3	0
Pnovel	group1	cup2	3	4	0
Pnovel	group1	cup2	3	5	0
Pnovel	group1	cup2	3	6	0
Pnovel	group1	cup2	3	7	0
Pnovel	group1	cup2	3	8	0
Pnovel	group1	cup2	3	9	0
Pnovel	group1	cup2	3	10	0
Pnovel	group1	cup2	3	11	0
Pnovel	group1	cup2	3	12	0
Pnovel	group1	cup2	3	13	0
Pnovel	group1	cup2	3	14	0
Pnovel	group1	cup2	3	15	0
Pnovel	group1	cup2	3	16	0
Pnovel	group1	cup2	3	17	0
Pnovel	group1	cup2	3	18	0
Pnovel	group1	cup2	3	19	0
Pnovel	group1	cup2	3	20	0
Pnovel	group1	cup2	3	21	0
Pnovel	group1	cup2	3	22	0
Pnovel	group1	cup2	3	23	0
Pnovel	group1	cup2	3	24	0
Pnovel	group1	cup2	3	25	0
Pnovel	group1	cup2	3	26	0
Pnovel	group1	cup2	3	27	0
Pnovel	group1	cup2	3	28	0
Pnovel	group1	cup2	3	29	0
Pnovel	group1	cup2	3	30	0
Pnovel	group1	cup2	3	31	0
Pnovel	group1	cup2	3	32	0
Pnovel	group1	cup2	3	33	0
Pnovel	group1	cup2	3	34	0
Pnovel	group1	cup2	3	35	0
Pnovel	group1	cup2	3	36	0
Pnovel	group1	cup2	3	37	0
Pnovel	group1	cup2	3	38	0
Pnovel	group1	cup2	3	39	0
Pnovel	group1	cup2	3	40	0
Pnovel	group1	cup3	3	1	0
Pnovel	group1	cup3	3	2	0
Pnovel	group1	cup3	3	3	0
Pnovel	group1	cup3	3	4	0
Pnovel	group1	cup3	3	5	0
Pnovel	group1	cup3	3	6	0
Pnovel	group1	cup3	3	7	0
Pnovel	group1	cup3	3	8	0
Pnovel	group1	cup3	3	9	0
Pnovel	group1	cup3	3	10	0
Pnovel	group1	cup3	3	11	0
Pnovel	group1	cup3	3	12	0
Pnovel	group1	cup3	3	13	0
Pnovel	group1	cup3	3	14	0
Pnovel	group1	cup3	3	15	0
Pnovel	group1	cup3	3	16	0
Pnovel	group1	cup3	3	17	0
Pnovel	group1	cup3	3	18	0
Pnovel	group1	cup3	3	19	0
Pnovel	group1	cup3	3	20	0
Pnovel	group1	cup3	3	21	0
Pnovel	group1	cup3	3	22	0
Pnovel	group1	cup3	3	23	0
Pnovel	group1	cup3	3	24	0
Pnovel	group1	cup3	3	25	0
Pnovel	group1	cup3	3	26	0
Pnovel	group1	cup3	3	27	0
Pnovel	group1	cup3	3	28	0
Pnovel	group1	cup3	3	29	0
Pnovel	group1	cup3	3	30	0
Pnovel	group1	cup3	3	31	0
Pnovel	group1	cup3	3	32	0
Pnovel	group1	cup3	3	33	0
Pnovel	group1	cup3	3	34	0
Pnovel	group1	cup3	3	35	0
Pnovel	group1	cup3	3	36	0
Pnovel	group1	cup3	3	37	0
Pnovel	group1	cup3	3	38	0
Pnovel	group1	cup3	3	39	0
Pnovel	group1	cup3	3	40	0
Pnovel	group1	cup3	3	41	0
Pnative	group1	cup1	3	1	0
Pnative	group1	cup1	3	2	0
Pnative	group1	cup1	3	3	0
Pnative	group1	cup1	3	4	0
Pnative	group1	cup1	3	5	0
Pnative	group1	cup1	3	6	0
Pnative	group1	cup1	3	7	0
Pnative	group1	cup1	3	8	0
Pnative	group1	cup1	3	9	0
Pnative	group1	cup1	3	10	0
Pnative	group1	cup1	3	11	0
Pnative	group1	cup1	3	12	0
Pnative	group1	cup1	3	13	0
Pnative	group1	cup1	3	14	0
Pnative	group1	cup1	3	15	0
Pnative	group1	cup1	3	16	0
Pnative	group1	cup1	3	17	0
Pnative	group1	cup1	3	18	0
Pnative	group1	cup1	3	19	0
Pnative	group1	cup1	3	20	0
Pnative	group1	cup1	3	21	0
Pnative	group1	cup1	3	22	0
Pnative	group1	cup1	3	23	0
Pnative	group1	cup1	3	24	0
Pnative	group1	cup1	3	25	0
Pnative	group1	cup1	3	26	0
Pnative	group1	cup1	3	27	0
Pnative	group1	cup1	3	28	0
Pnative	group1	cup1	3	29	0
Pnative	group1	cup1	3	30	0
Pnative	group1	cup1	3	31	0
Pnative	group1	cup1	3	32	0
Pnative	group1	cup1	3	33	0
Pnative	group1	cup1	3	34	0
Pnative	group1	cup1	3	35	0
Pnative	group1	cup1	3	36	0
Pnative	group1	cup1	3	37	0
Pnative	group1	cup1	3	38	0
Pnative	group1	cup1	3	39	0
Pnative	group1	cup1	3	40	0
Pnative	group1	cup1	3	41	0
Pnative	group1	cup2	3	1	0
Pnative	group1	cup2	3	2	0
Pnative	group1	cup2	3	3	0
Pnative	group1	cup2	3	4	0
Pnative	group1	cup2	3	5	0
Pnative	group1	cup2	3	6	0
Pnative	group1	cup2	3	7	0
Pnative	group1	cup2	3	8	0
Pnative	group1	cup2	3	9	0
Pnative	group1	cup2	3	10	0
Pnative	group1	cup2	3	11	0
Pnative	group1	cup2	3	12	0
Pnative	group1	cup2	3	13	0
Pnative	group1	cup2	3	14	0
Pnative	group1	cup2	3	15	0
Pnative	group1	cup2	3	16	0
Pnative	group1	cup2	3	17	0
Pnative	group1	cup2	3	18	0
Pnative	group1	cup2	3	19	0
Pnative	group1	cup2	3	20	0
Pnative	group1	cup2	3	21	0
Pnative	group1	cup2	3	22	0
Pnative	group1	cup2	3	23	0
Pnative	group1	cup2	3	24	0
Pnative	group1	cup2	3	25	0
Pnative	group1	cup2	3	26	0
Pnative	group1	cup2	3	27	0
Pnative	group1	cup2	3	28	0
Pnative	group1	cup2	3	29	0
Pnative	group1	cup2	3	30	0
Pnative	group1	cup2	3	31	0
Pnative	group1	cup2	3	32	0
Pnative	group1	cup2	3	33	0
Pnative	group1	cup2	3	34	0
Pnative	group1	cup2	3	35	0
Pnative	group1	cup2	3	36	0
Pnative	group1	cup2	3	37	0
Pnative	group1	cup2	3	38	0
Pnative	group1	cup2	3	39	0
Pnative	group1	cup2	3	40	0
Pnative	group1	cup3	3	1	0
Pnative	group1	cup3	3	2	0
Pnative	group1	cup3	3	3	0
Pnative	group1	cup3	3	4	0
Pnative	group1	cup3	3	5	0
Pnative	group1	cup3	3	6	0
Pnative	group1	cup3	3	7	0
Pnative	group1	cup3	3	8	0
Pnative	group1	cup3	3	9	0
Pnative	group1	cup3	3	10	0
Pnative	group1	cup3	3	11	0
Pnative	group1	cup3	3	12	0
Pnative	group1	cup3	3	13	0
Pnative	group1	cup3	3	14	0
Pnative	group1	cup3	3	15	0
Pnative	group1	cup3	3	16	0
Pnative	group1	cup3	3	17	0
Pnative	group1	cup3	3	18	0
Pnative	group1	cup3	3	19	0
Pnative	group1	cup3	3	20	0
Pnative	group1	cup3	3	21	0
Pnative	group1	cup3	3	22	0
Pnative	group1	cup3	3	23	0
Pnative	group1	cup3	3	24	0
Pnative	group1	cup3	3	25	0
Pnative	group1	cup3	3	26	0
Pnative	group1	cup3	3	27	0
Pnative	group1	cup3	3	28	0
Pnative	group1	cup3	3	29	0
Pnative	group1	cup3	3	30	0
Pnative	group1	cup3	3	31	0
Pnative	group1	cup3	3	32	0
Pnative	group1	cup3	3	33	0
Pnative	group1	cup3	3	34	0
Pnative	group1	cup3	3	35	0
Pnative	group1	cup3	3	36	0
Pnative	group1	cup3	3	37	0
Pnative	group1	cup3	3	38	0
Pnative	group1	cup3	3	39	0
Pnative	group1	cup3	3	40	0
Pnative	group1	cup3	3	41	0
Pnovel	group1	cup1	4	1	0
Pnovel	group1	cup1	4	2	0
Pnovel	group1	cup1	4	3	0
Pnovel	group1	cup1	4	4	0
Pnovel	group1	cup1	4	5	0
Pnovel	group1	cup1	4	6	0
Pnovel	group1	cup1	4	7	0
Pnovel	group1	cup1	4	8	0
Pnovel	group1	cup1	4	9	0
Pnovel	group1	cup1	4	10	0
Pnovel	group1	cup1	4	11	0
Pnovel	group1	cup1	4	12	0
Pnovel	group1	cup1	4	13	0
Pnovel	group1	cup1	4	14	0
Pnovel	group1	cup1	4	15	0
Pnovel	group1	cup1	4	16	0
Pnovel	group1	cup1	4	17	0
Pnovel	group1	cup1	4	18	0
Pnovel	group1	cup1	4	19	0
Pnovel	group1	cup1	4	20	0
Pnovel	group1	cup1	4	21	0
Pnovel	group1	cup1	4	22	0
Pnovel	group1	cup1	4	23	0
Pnovel	group1	cup1	4	24	0
Pnovel	group1	cup1	4	25	0
Pnovel	group1	cup1	4	26	0
Pnovel	group1	cup1	4	27	0
Pnovel	group1	cup1	4	28	0
Pnovel	group1	cup1	4	29	0
Pnovel	group1	cup1	4	30	0
Pnovel	group1	cup1	4	31	0
Pnovel	group1	cup1	4	32	0
Pnovel	group1	cup1	4	33	0
Pnovel	group1	cup1	4	34	0
Pnovel	group1	cup1	4	35	0
Pnovel	group1	cup1	4	36	0
Pnovel	group1	cup1	4	37	0
Pnovel	group1	cup1	4	38	0
Pnovel	group1	cup2	4	1	0
Pnovel	group1	cup2	4	2	0
Pnovel	group1	cup2	4	3	0
Pnovel	group1	cup2	4	4	0
Pnovel	group1	cup2	4	5	0
Pnovel	group1	cup2	4	6	0
Pnovel	group1	cup2	4	7	0
Pnovel	group1	cup2	4	8	0
Pnovel	group1	cup2	4	9	0
Pnovel	group1	cup2	4	10	0
Pnovel	group1	cup2	4	11	0
Pnovel	group1	cup2	4	12	0
Pnovel	group1	cup2	4	13	0
Pnovel	group1	cup2	4	14	0
Pnovel	group1	cup2	4	15	0
Pnovel	group1	cup2	4	16	0
Pnovel	group1	cup2	4	17	0
Pnovel	group1	cup2	4	18	0
Pnovel	group1	cup2	4	19	0
Pnovel	group1	cup2	4	20	0
Pnovel	group1	cup2	4	21	0
Pnovel	group1	cup2	4	22	0
Pnovel	group1	cup2	4	23	0
Pnovel	group1	cup2	4	24	0
Pnovel	group1	cup2	4	25	0
Pnovel	group1	cup2	4	26	0
Pnovel	group1	cup2	4	27	0
Pnovel	group1	cup2	4	28	0
Pnovel	group1	cup2	4	29	0
Pnovel	group1	cup2	4	30	0
Pnovel	group1	cup2	4	31	0
Pnovel	group1	cup2	4	32	0
Pnovel	group1	cup2	4	33	0
Pnovel	group1	cup2	4	34	0
Pnovel	group1	cup2	4	35	0
Pnovel	group1	cup2	4	36	0
Pnovel	group1	cup2	4	37	0
Pnovel	group1	cup3	4	1	0
Pnovel	group1	cup3	4	2	0
Pnovel	group1	cup3	4	3	0
Pnovel	group1	cup3	4	4	0
Pnovel	group1	cup3	4	5	0
Pnovel	group1	cup3	4	6	0
Pnovel	group1	cup3	4	7	0
Pnovel	group1	cup3	4	8	0
Pnovel	group1	cup3	4	9	0
Pnovel	group1	cup3	4	10	0
Pnovel	group1	cup3	4	11	0
Pnovel	group1	cup3	4	12	0
Pnovel	group1	cup3	4	13	0
Pnovel	group1	cup3	4	14	0
Pnovel	group1	cup3	4	15	0
Pnovel	group1	cup3	4	16	0
Pnovel	group1	cup3	4	17	0
Pnovel	group1	cup3	4	18	0
Pnovel	group1	cup3	4	19	0
Pnovel	group1	cup3	4	20	0
Pnovel	group1	cup3	4	21	0
Pnovel	group1	cup3	4	22	0
Pnovel	group1	cup3	4	23	0
Pnovel	group1	cup3	4	24	0
Pnovel	group1	cup3	4	25	0
Pnovel	group1	cup3	4	26	0
Pnovel	group1	cup3	4	27	0
Pnovel	group1	cup3	4	28	0
Pnovel	group1	cup3	4	29	0
Pnovel	group1	cup3	4	30	0
Pnovel	group1	cup3	4	31	0
Pnovel	group1	cup3	4	32	0
Pnovel	group1	cup3	4	33	0
Pnovel	group1	cup3	4	34	0
Pnovel	group1	cup3	4	35	0
Pnovel	group1	cup3	4	36	0
Pnovel	group1	cup3	4	37	0
Pnovel	group1	cup3	4	38	0
Pnative	group1	cup1	4	1	0
Pnative	group1	cup1	4	2	0
Pnative	group1	cup1	4	3	0
Pnative	group1	cup1	4	4	0
Pnative	group1	cup1	4	5	0
Pnative	group1	cup1	4	6	0
Pnative	group1	cup1	4	7	0
Pnative	group1	cup1	4	8	0
Pnative	group1	cup1	4	9	0
Pnative	group1	cup1	4	10	0
Pnative	group1	cup1	4	11	0
Pnative	group1	cup1	4	12	0
Pnative	group1	cup1	4	13	0
Pnative	group1	cup1	4	14	0
Pnative	group1	cup1	4	15	0
Pnative	group1	cup1	4	16	0
Pnative	group1	cup1	4	17	0
Pnative	group1	cup1	4	18	0
Pnative	group1	cup1	4	19	0
Pnative	group1	cup1	4	20	0
Pnative	group1	cup1	4	21	0
Pnative	group1	cup1	4	22	0
Pnative	group1	cup1	4	23	0
Pnative	group1	cup1	4	24	0
Pnative	group1	cup1	4	25	0
Pnative	group1	cup1	4	26	0
Pnative	group1	cup1	4	27	0
Pnative	group1	cup1	4	28	0
Pnative	group1	cup1	4	29	0
Pnative	group1	cup1	4	30	0
Pnative	group1	cup1	4	31	0
Pnative	group1	cup1	4	32	0
Pnative	group1	cup1	4	33	0
Pnative	group1	cup1	4	34	0
Pnative	group1	cup1	4	35	0
Pnative	group1	cup1	4	36	0
Pnative	group1	cup1	4	37	0
Pnative	group1	cup1	4	38	0
Pnative	group1	cup2	4	1	0
Pnative	group1	cup2	4	2	0
Pnative	group1	cup2	4	3	0
Pnative	group1	cup2	4	4	0
Pnative	group1	cup2	4	5	0
Pnative	group1	cup2	4	6	0
Pnative	group1	cup2	4	7	0
Pnative	group1	cup2	4	8	0
Pnative	group1	cup2	4	9	0
Pnative	group1	cup2	4	10	0
Pnative	group1	cup2	4	11	0
Pnative	group1	cup2	4	12	0
Pnative	group1	cup2	4	13	0
Pnative	group1	cup2	4	14	0
Pnative	group1	cup2	4	15	0
Pnative	group1	cup2	4	16	0
Pnative	group1	cup2	4	17	0
Pnative	group1	cup2	4	18	0
Pnative	group1	cup2	4	19	0
Pnative	group1	cup2	4	20	0
Pnative	group1	cup2	4	21	0
Pnative	group1	cup2	4	22	0
Pnative	group1	cup2	4	23	0
Pnative	group1	cup2	4	24	0
Pnative	group1	cup2	4	25	0
Pnative	group1	cup2	4	26	0
Pnative	group1	cup2	4	27	0
Pnative	group1	cup2	4	28	0
Pnative	group1	cup2	4	29	0
Pnative	group1	cup2	4	30	0
Pnative	group1	cup2	4	31	0
Pnative	group1	cup2	4	32	0
Pnative	group1	cup2	4	33	0
Pnative	group1	cup2	4	34	0
Pnative	group1	cup2	4	35	0
Pnative	group1	cup2	4	36	0
Pnative	group1	cup2	4	37	0
Pnative	group1	cup3	4	1	0
Pnative	group1	cup3	4	2	0
Pnative	group1	cup3	4	3	0
Pnative	group1	cup3	4	4	0
Pnative	group1	cup3	4	5	0
Pnative	group1	cup3	4	6	0
Pnative	group1	cup3	4	7	0
Pnative	group1	cup3	4	8	0
Pnative	group1	cup3	4	9	0
Pnative	group1	cup3	4	10	0
Pnative	group1	cup3	4	11	0
Pnative	group1	cup3	4	12	0
Pnative	group1	cup3	4	13	0
Pnative	group1	cup3	4	14	0
Pnative	group1	cup3	4	15	0
Pnative	group1	cup3	4	16	0
Pnative	group1	cup3	4	17	0
Pnative	group1	cup3	4	18	0
Pnative	group1	cup3	4	19	0
Pnative	group1	cup3	4	20	0
Pnative	group1	cup3	4	21	0
Pnative	group1	cup3	4	22	0
Pnative	group1	cup3	4	23	0
Pnative	group1	cup3	4	24	0
Pnative	group1	cup3	4	25	0
Pnative	group1	cup3	4	26	0
Pnative	group1	cup3	4	27	0
Pnative	group1	cup3	4	28	0
Pnative	group1	cup3	4	29	0
Pnative	group1	cup3	4	30	0
Pnative	group1	cup3	4	31	0
Pnative	group1	cup3	4	32	0
Pnative	group1	cup3	4	33	0
Pnative	group1	cup3	4	34	0
Pnative	group1	cup3	4	35	0
Pnative	group1	cup3	4	36	0
Pnative	group1	cup3	4	37	0
Pnative	group1	cup3	4	38	0
Pnovel	group1	cup1	5	1	0
Pnovel	group1	cup1	5	2	0
Pnovel	group1	cup1	5	3	0
Pnovel	group1	cup1	5	4	0
Pnovel	group1	cup1	5	5	0
Pnovel	group1	cup1	5	6	0
Pnovel	group1	cup1	5	7	0
Pnovel	group1	cup1	5	8	0
Pnovel	group1	cup1	5	9	0
Pnovel	group1	cup1	5	10	0
Pnovel	group1	cup1	5	11	0
Pnovel	group1	cup1	5	12	0
Pnovel	group1	cup1	5	13	0
Pnovel	group1	cup1	5	14	0
Pnovel	group1	cup1	5	15	0
Pnovel	group1	cup1	5	16	0
Pnovel	group1	cup1	5	17	0
Pnovel	group1	cup1	5	18	0
Pnovel	group1	cup1	5	19	0
Pnovel	group1	cup1	5	20	0
Pnovel	group1	cup1	5	21	0
Pnovel	group1	cup1	5	22	0
Pnovel	group1	cup1	5	23	0
Pnovel	group1	cup1	5	24	0
Pnovel	group1	cup1	5	25	0
Pnovel	group1	cup1	5	26	0
Pnovel	group1	cup1	5	27	0
Pnovel	group1	cup1	5	28	0
Pnovel	group1	cup1	5	29	0
Pnovel	group1	cup1	5	30	0
Pnovel	group1	cup1	5	31	0
Pnovel	group1	cup1	5	32	0
Pnovel	group1	cup1	5	33	0
Pnovel	group1	cup1	5	34	0
Pnovel	group1	cup2	5	1	0
Pnovel	group1	cup2	5	2	0
Pnovel	group1	cup2	5	3	0
Pnovel	group1	cup2	5	4	0
Pnovel	group1	cup2	5	5	0
Pnovel	group1	cup2	5	6	0
Pnovel	group1	cup2	5	7	0
Pnovel	group1	cup2	5	8	0
Pnovel	group1	cup2	5	9	0
Pnovel	group1	cup2	5	10	0
Pnovel	group1	cup2	5	11	0
Pnovel	group1	cup2	5	12	0
Pnovel	group1	cup2	5	13	0
Pnovel	group1	cup2	5	14	0
Pnovel	group1	cup2	5	15	0
Pnovel	group1	cup2	5	16	0
Pnovel	group1	cup2	5	17	0
Pnovel	group1	cup2	5	18	0
Pnovel	group1	cup2	5	19	0
Pnovel	group1	cup2	5	20	0
Pnovel	group1	cup2	5	21	0
Pnovel	group1	cup2	5	22	0
Pnovel	group1	cup2	5	23	0
Pnovel	group1	cup2	5	24	0
Pnovel	group1	cup2	5	25	0
Pnovel	group1	cup2	5	26	0
Pnovel	group1	cup2	5	27	0
Pnovel	group1	cup2	5	28	0
Pnovel	group1	cup2	5	29	0
Pnovel	group1	cup2	5	30	0
Pnovel	group1	cup2	5	31	0
Pnovel	group1	cup2	5	32	0
Pnovel	group1	cup2	5	33	0
Pnovel	group1	cup2	5	34	0
Pnovel	group1	cup3	5	1	0
Pnovel	group1	cup3	5	2	0
Pnovel	group1	cup3	5	3	0
Pnovel	group1	cup3	5	4	0
Pnovel	group1	cup3	5	5	0
Pnovel	group1	cup3	5	6	0
Pnovel	group1	cup3	5	7	0
Pnovel	group1	cup3	5	8	0
Pnovel	group1	cup3	5	9	0
Pnovel	group1	cup3	5	10	0
Pnovel	group1	cup3	5	11	0
Pnovel	group1	cup3	5	12	0
Pnovel	group1	cup3	5	13	0
Pnovel	group1	cup3	5	14	0
Pnovel	group1	cup3	5	15	0
Pnovel	group1	cup3	5	16	0
Pnovel	group1	cup3	5	17	0
Pnovel	group1	cup3	5	18	0
Pnovel	group1	cup3	5	19	0
Pnovel	group1	cup3	5	20	0
Pnovel	group1	cup3	5	21	0
Pnovel	group1	cup3	5	22	0
Pnovel	group1	cup3	5	23	0
Pnovel	group1	cup3	5	24	0
Pnovel	group1	cup3	5	25	0
Pnovel	group1	cup3	5	26	0
Pnovel	group1	cup3	5	27	0
Pnovel	group1	cup3	5	28	0
Pnovel	group1	cup3	5	29	0
Pnovel	group1	cup3	5	30	0
Pnovel	group1	cup3	5	31	0
Pnovel	group1	cup3	5	32	0
Pnovel	group1	cup3	5	33	0
Pnovel	group1	cup3	5	34	0
Pnovel	group1	cup3	5	35	0
Pnative	group1	cup1	5	1	0
Pnative	group1	cup1	5	2	0
Pnative	group1	cup1	5	3	0
Pnative	group1	cup1	5	4	0
Pnative	group1	cup1	5	5	0
Pnative	group1	cup1	5	6	0
Pnative	group1	cup1	5	7	0
Pnative	group1	cup1	5	8	0
Pnative	group1	cup1	5	9	0
Pnative	group1	cup1	5	10	0
Pnative	group1	cup1	5	11	0
Pnative	group1	cup1	5	12	0
Pnative	group1	cup1	5	13	0
Pnative	group1	cup1	5	14	0
Pnative	group1	cup1	5	15	0
Pnative	group1	cup1	5	16	0
Pnative	group1	cup1	5	17	0
Pnative	group1	cup1	5	18	0
Pnative	group1	cup1	5	19	0
Pnative	group1	cup1	5	20	0
Pnative	group1	cup1	5	21	0
Pnative	group1	cup1	5	22	0
Pnative	group1	cup1	5	23	0
Pnative	group1	cup1	5	24	0
Pnative	group1	cup1	5	25	0
Pnative	group1	cup1	5	26	0
Pnative	group1	cup1	5	27	0
Pnative	group1	cup1	5	28	0
Pnative	group1	cup1	5	29	0
Pnative	group1	cup1	5	30	0
Pnative	group1	cup1	5	31	0
Pnative	group1	cup1	5	32	0
Pnative	group1	cup1	5	33	0
Pnative	group1	cup1	5	34	0
Pnative	group1	cup2	5	1	0
Pnative	group1	cup2	5	2	0
Pnative	group1	cup2	5	3	0
Pnative	group1	cup2	5	4	0
Pnative	group1	cup2	5	5	0
Pnative	group1	cup2	5	6	0
Pnative	group1	cup2	5	7	0
Pnative	group1	cup2	5	8	0
Pnative	group1	cup2	5	9	0
Pnative	group1	cup2	5	10	0
Pnative	group1	cup2	5	11	0
Pnative	group1	cup2	5	12	0
Pnative	group1	cup2	5	13	0
Pnative	group1	cup2	5	14	0
Pnative	group1	cup2	5	15	0
Pnative	group1	cup2	5	16	0
Pnative	group1	cup2	5	17	0
Pnative	group1	cup2	5	18	0
Pnative	group1	cup2	5	19	0
Pnative	group1	cup2	5	20	0
Pnative	group1	cup2	5	21	0
Pnative	group1	cup2	5	22	0
Pnative	group1	cup2	5	23	0
Pnative	group1	cup2	5	24	0
Pnative	group1	cup2	5	25	0
Pnative	group1	cup2	5	26	0
Pnative	group1	cup2	5	27	0
Pnative	group1	cup2	5	28	0
Pnative	group1	cup2	5	29	0
Pnative	group1	cup2	5	30	0
Pnative	group1	cup2	5	31	0
Pnative	group1	cup2	5	32	0
Pnative	group1	cup2	5	33	0
Pnative	group1	cup2	5	34	0
Pnative	group1	cup3	5	1	0
Pnative	group1	cup3	5	2	0
Pnative	group1	cup3	5	3	0
Pnative	group1	cup3	5	4	0
Pnative	group1	cup3	5	5	0
Pnative	group1	cup3	5	6	0
Pnative	group1	cup3	5	7	0
Pnative	group1	cup3	5	8	0
Pnative	group1	cup3	5	9	0
Pnative	group1	cup3	5	10	0
Pnative	group1	cup3	5	11	0
Pnative	group1	cup3	5	12	0
Pnative	group1	cup3	5	13	0
Pnative	group1	cup3	5	14	0
Pnative	group1	cup3	5	15	0
Pnative	group1	cup3	5	16	0
Pnative	group1	cup3	5	17	0
Pnative	group1	cup3	5	18	0
Pnative	group1	cup3	5	19	0
Pnative	group1	cup3	5	20	0
Pnative	group1	cup3	5	21	0
Pnative	group1	cup3	5	22	0
Pnative	group1	cup3	5	23	0
Pnative	group1	cup3	5	24	0
Pnative	group1	cup3	5	25	0
Pnative	group1	cup3	5	26	0
Pnative	group1	cup3	5	27	0
Pnative	group1	cup3	5	28	0
Pnative	group1	cup3	5	29	0
Pnative	group1	cup3	5	30	0
Pnative	group1	cup3	5	31	0
Pnative	group1	cup3	5	32	0
Pnative	group1	cup3	5	33	0
Pnative	group1	cup3	5	34	0
Pnative	group1	cup3	5	35	0
Pnovel	group1	cup1	5	35	1
Pnative	group1	cup1	5	35	1
Pnovel	group1	cup1	6	1	0
Pnovel	group1	cup1	6	2	0
Pnovel	group1	cup1	6	3	0
Pnovel	group1	cup1	6	4	0
Pnovel	group1	cup1	6	5	0
Pnovel	group1	cup1	6	6	0
Pnovel	group1	cup1	6	7	0
Pnovel	group1	cup1	6	8	0
Pnovel	group1	cup1	6	9	0
Pnovel	group1	cup1	6	10	0
Pnovel	group1	cup1	6	11	0
Pnovel	group1	cup1	6	12	0
Pnovel	group1	cup1	6	13	0
Pnovel	group1	cup1	6	14	0
Pnovel	group1	cup1	6	15	0
Pnovel	group1	cup1	6	16	0
Pnovel	group1	cup1	6	17	0
Pnovel	group1	cup1	6	18	0
Pnovel	group1	cup1	6	19	0
Pnovel	group1	cup1	6	20	0
Pnovel	group1	cup1	6	21	0
Pnovel	group1	cup1	6	22	0
Pnovel	group1	cup1	6	23	0
Pnovel	group1	cup1	6	24	0
Pnovel	group1	cup1	6	25	0
Pnovel	group1	cup1	6	26	0
Pnovel	group1	cup1	6	27	0
Pnovel	group1	cup1	6	28	0
Pnovel	group1	cup1	6	29	0
Pnovel	group1	cup1	6	30	0
Pnovel	group1	cup1	6	31	0
Pnovel	group1	cup1	6	32	0
Pnovel	group1	cup1	6	33	0
Pnovel	group1	cup1	6	34	0
Pnovel	group1	cup2	6	1	0
Pnovel	group1	cup2	6	2	0
Pnovel	group1	cup2	6	3	0
Pnovel	group1	cup2	6	4	0
Pnovel	group1	cup2	6	5	0
Pnovel	group1	cup2	6	6	0
Pnovel	group1	cup2	6	7	0
Pnovel	group1	cup2	6	8	0
Pnovel	group1	cup2	6	9	0
Pnovel	group1	cup2	6	10	0
Pnovel	group1	cup2	6	11	0
Pnovel	group1	cup2	6	12	0
Pnovel	group1	cup2	6	13	0
Pnovel	group1	cup2	6	14	0
Pnovel	group1	cup2	6	15	0
Pnovel	group1	cup2	6	16	0
Pnovel	group1	cup2	6	17	0
Pnovel	group1	cup2	6	18	0
Pnovel	group1	cup2	6	19	0
Pnovel	group1	cup2	6	20	0
Pnovel	group1	cup2	6	21	0
Pnovel	group1	cup2	6	22	0
Pnovel	group1	cup2	6	23	0
Pnovel	group1	cup2	6	24	0
Pnovel	group1	cup2	6	25	0
Pnovel	group1	cup2	6	26	0
Pnovel	group1	cup2	6	27	0
Pnovel	group1	cup2	6	28	0
Pnovel	group1	cup2	6	29	0
Pnovel	group1	cup2	6	30	0
Pnovel	group1	cup2	6	31	0
Pnovel	group1	cup2	6	32	0
Pnovel	group1	cup2	6	33	0
Pnovel	group1	cup2	6	34	0
Pnovel	group1	cup3	6	1	0
Pnovel	group1	cup3	6	2	0
Pnovel	group1	cup3	6	3	0
Pnovel	group1	cup3	6	4	0
Pnovel	group1	cup3	6	5	0
Pnovel	group1	cup3	6	6	0
Pnovel	group1	cup3	6	7	0
Pnovel	group1	cup3	6	8	0
Pnovel	group1	cup3	6	9	0
Pnovel	group1	cup3	6	10	0
Pnovel	group1	cup3	6	11	0
Pnovel	group1	cup3	6	12	0
Pnovel	group1	cup3	6	13	0
Pnovel	group1	cup3	6	14	0
Pnovel	group1	cup3	6	15	0
Pnovel	group1	cup3	6	16	0
Pnovel	group1	cup3	6	17	0
Pnovel	group1	cup3	6	18	0
Pnovel	group1	cup3	6	19	0
Pnovel	group1	cup3	6	20	0
Pnovel	group1	cup3	6	21	0
Pnovel	group1	cup3	6	22	0
Pnovel	group1	cup3	6	23	0
Pnovel	group1	cup3	6	24	0
Pnovel	group1	cup3	6	25	0
Pnovel	group1	cup3	6	26	0
Pnovel	group1	cup3	6	27	0
Pnovel	group1	cup3	6	28	0
Pnovel	group1	cup3	6	29	0
Pnovel	group1	cup3	6	30	0
Pnovel	group1	cup3	6	31	0
Pnovel	group1	cup3	6	32	0
Pnovel	group1	cup3	6	33	0
Pnovel	group1	cup3	6	34	0
Pnovel	group1	cup3	6	35	0
Pnative	group1	cup1	6	1	0
Pnative	group1	cup1	6	2	0
Pnative	group1	cup1	6	3	0
Pnative	group1	cup1	6	4	0
Pnative	group1	cup1	6	5	0
Pnative	group1	cup1	6	6	0
Pnative	group1	cup1	6	7	0
Pnative	group1	cup1	6	8	0
Pnative	group1	cup1	6	9	0
Pnative	group1	cup1	6	10	0
Pnative	group1	cup1	6	11	0
Pnative	group1	cup1	6	12	0
Pnative	group1	cup1	6	13	0
Pnative	group1	cup1	6	14	0
Pnative	group1	cup1	6	15	0
Pnative	group1	cup1	6	16	0
Pnative	group1	cup1	6	17	0
Pnative	group1	cup1	6	18	0
Pnative	group1	cup1	6	19	0
Pnative	group1	cup1	6	20	0
Pnative	group1	cup1	6	21	0
Pnative	group1	cup1	6	22	0
Pnative	group1	cup1	6	23	0
Pnative	group1	cup1	6	24	0
Pnative	group1	cup1	6	25	0
Pnative	group1	cup1	6	26	0
Pnative	group1	cup1	6	27	0
Pnative	group1	cup1	6	28	0
Pnative	group1	cup1	6	29	0
Pnative	group1	cup1	6	30	0
Pnative	group1	cup1	6	31	0
Pnative	group1	cup1	6	32	0
Pnative	group1	cup1	6	33	0
Pnative	group1	cup1	6	34	0
Pnative	group1	cup2	6	1	0
Pnative	group1	cup2	6	2	0
Pnative	group1	cup2	6	3	0
Pnative	group1	cup2	6	4	0
Pnative	group1	cup2	6	5	0
Pnative	group1	cup2	6	6	0
Pnative	group1	cup2	6	7	0
Pnative	group1	cup2	6	8	0
Pnative	group1	cup2	6	9	0
Pnative	group1	cup2	6	10	0
Pnative	group1	cup2	6	11	0
Pnative	group1	cup2	6	12	0
Pnative	group1	cup2	6	13	0
Pnative	group1	cup2	6	14	0
Pnative	group1	cup2	6	15	0
Pnative	group1	cup2	6	16	0
Pnative	group1	cup2	6	17	0
Pnative	group1	cup2	6	18	0
Pnative	group1	cup2	6	19	0
Pnative	group1	cup2	6	20	0
Pnative	group1	cup2	6	21	0
Pnative	group1	cup2	6	22	0
Pnative	group1	cup2	6	23	0
Pnative	group1	cup2	6	24	0
Pnative	group1	cup2	6	25	0
Pnative	group1	cup2	6	26	0
Pnative	group1	cup2	6	27	0
Pnative	group1	cup2	6	28	0
Pnative	group1	cup2	6	29	0
Pnative	group1	cup2	6	30	0
Pnative	group1	cup2	6	31	0
Pnative	group1	cup2	6	32	0
Pnative	group1	cup2	6	33	0
Pnative	group1	cup2	6	34	0
Pnative	group1	cup3	6	1	0
Pnative	group1	cup3	6	2	0
Pnative	group1	cup3	6	3	0
Pnative	group1	cup3	6	4	0
Pnative	group1	cup3	6	5	0
Pnative	group1	cup3	6	6	0
Pnative	group1	cup3	6	7	0
Pnative	group1	cup3	6	8	0
Pnative	group1	cup3	6	9	0
Pnative	group1	cup3	6	10	0
Pnative	group1	cup3	6	11	0
Pnative	group1	cup3	6	12	0
Pnative	group1	cup3	6	13	0
Pnative	group1	cup3	6	14	0
Pnative	group1	cup3	6	15	0
Pnative	group1	cup3	6	16	0
Pnative	group1	cup3	6	17	0
Pnative	group1	cup3	6	18	0
Pnative	group1	cup3	6	19	0
Pnative	group1	cup3	6	20	0
Pnative	group1	cup3	6	21	0
Pnative	group1	cup3	6	22	0
Pnative	group1	cup3	6	23	0
Pnative	group1	cup3	6	24	0
Pnative	group1	cup3	6	25	0
Pnative	group1	cup3	6	26	0
Pnative	group1	cup3	6	27	0
Pnative	group1	cup3	6	28	0
Pnative	group1	cup3	6	29	0
Pnative	group1	cup3	6	30	0
Pnative	group1	cup3	6	31	0
Pnative	group1	cup3	6	32	0
Pnative	group1	cup3	6	33	0
Pnative	group1	cup3	6	34	0
Pnative	group1	cup3	6	35	0
Pnovel	group1	cup1	7	1	0
Pnovel	group1	cup1	7	2	0
Pnovel	group1	cup1	7	3	0
Pnovel	group1	cup1	7	4	0
Pnovel	group1	cup1	7	5	0
Pnovel	group1	cup1	7	6	0
Pnovel	group1	cup1	7	7	0
Pnovel	group1	cup1	7	8	0
Pnovel	group1	cup1	7	9	0
Pnovel	group1	cup1	7	10	0
Pnovel	group1	cup1	7	11	0
Pnovel	group1	cup1	7	12	0
Pnovel	group1	cup1	7	13	0
Pnovel	group1	cup1	7	14	0
Pnovel	group1	cup1	7	15	0
Pnovel	group1	cup1	7	16	0
Pnovel	group1	cup1	7	17	0
Pnovel	group1	cup1	7	18	0
Pnovel	group1	cup1	7	19	0
Pnovel	group1	cup1	7	20	0
Pnovel	group1	cup1	7	21	0
Pnovel	group1	cup1	7	22	0
Pnovel	group1	cup1	7	23	0
Pnovel	group1	cup1	7	24	0
Pnovel	group1	cup1	7	25	0
Pnovel	group1	cup1	7	26	0
Pnovel	group1	cup1	7	27	0
Pnovel	group1	cup1	7	28	0
Pnovel	group1	cup1	7	29	0
Pnovel	group1	cup1	7	30	0
Pnovel	group1	cup1	7	31	0
Pnovel	group1	cup1	7	32	0
Pnovel	group1	cup1	7	33	0
Pnovel	group1	cup2	7	1	0
Pnovel	group1	cup2	7	2	0
Pnovel	group1	cup2	7	3	0
Pnovel	group1	cup2	7	4	0
Pnovel	group1	cup2	7	5	0
Pnovel	group1	cup2	7	6	0
Pnovel	group1	cup2	7	7	0
Pnovel	group1	cup2	7	8	0
Pnovel	group1	cup2	7	9	0
Pnovel	group1	cup2	7	10	0
Pnovel	group1	cup2	7	11	0
Pnovel	group1	cup2	7	12	0
Pnovel	group1	cup2	7	13	0
Pnovel	group1	cup2	7	14	0
Pnovel	group1	cup2	7	15	0
Pnovel	group1	cup2	7	16	0
Pnovel	group1	cup2	7	17	0
Pnovel	group1	cup2	7	18	0
Pnovel	group1	cup2	7	19	0
Pnovel	group1	cup2	7	20	0
Pnovel	group1	cup2	7	21	0
Pnovel	group1	cup2	7	22	0
Pnovel	group1	cup2	7	23	0
Pnovel	group1	cup2	7	24	0
Pnovel	group1	cup2	7	25	0
Pnovel	group1	cup2	7	26	0
Pnovel	group1	cup2	7	27	0
Pnovel	group1	cup2	7	28	0
Pnovel	group1	cup2	7	29	0
Pnovel	group1	cup2	7	30	0
Pnovel	group1	cup2	7	31	0
Pnovel	group1	cup2	7	32	0
Pnovel	group1	cup2	7	33	0
Pnovel	group1	cup2	7	34	0
Pnovel	group1	cup3	7	1	0
Pnovel	group1	cup3	7	2	0
Pnovel	group1	cup3	7	3	0
Pnovel	group1	cup3	7	4	0
Pnovel	group1	cup3	7	5	0
Pnovel	group1	cup3	7	6	0
Pnovel	group1	cup3	7	7	0
Pnovel	group1	cup3	7	8	0
Pnovel	group1	cup3	7	9	0
Pnovel	group1	cup3	7	10	0
Pnovel	group1	cup3	7	11	0
Pnovel	group1	cup3	7	12	0
Pnovel	group1	cup3	7	13	0
Pnovel	group1	cup3	7	14	0
Pnovel	group1	cup3	7	15	0
Pnovel	group1	cup3	7	16	0
Pnovel	group1	cup3	7	17	0
Pnovel	group1	cup3	7	18	0
Pnovel	group1	cup3	7	19	0
Pnovel	group1	cup3	7	20	0
Pnovel	group1	cup3	7	21	0
Pnovel	group1	cup3	7	22	0
Pnovel	group1	cup3	7	23	0
Pnovel	group1	cup3	7	24	0
Pnovel	group1	cup3	7	25	0
Pnovel	group1	cup3	7	26	0
Pnovel	group1	cup3	7	27	0
Pnovel	group1	cup3	7	28	0
Pnovel	group1	cup3	7	29	0
Pnovel	group1	cup3	7	30	0
Pnovel	group1	cup3	7	31	0
Pnovel	group1	cup3	7	32	0
Pnovel	group1	cup3	7	33	0
Pnovel	group1	cup3	7	34	0
Pnovel	group1	cup3	7	35	0
Pnative	group1	cup1	7	1	0
Pnative	group1	cup1	7	2	0
Pnative	group1	cup1	7	3	0
Pnative	group1	cup1	7	4	0
Pnative	group1	cup1	7	5	0
Pnative	group1	cup1	7	6	0
Pnative	group1	cup1	7	7	0
Pnative	group1	cup1	7	8	0
Pnative	group1	cup1	7	9	0
Pnative	group1	cup1	7	10	0
Pnative	group1	cup1	7	11	0
Pnative	group1	cup1	7	12	0
Pnative	group1	cup1	7	13	0
Pnative	group1	cup1	7	14	0
Pnative	group1	cup1	7	15	0
Pnative	group1	cup1	7	16	0
Pnative	group1	cup1	7	17	0
Pnative	group1	cup1	7	18	0
Pnative	group1	cup1	7	19	0
Pnative	group1	cup1	7	20	0
Pnative	group1	cup1	7	21	0
Pnative	group1	cup1	7	22	0
Pnative	group1	cup1	7	23	0
Pnative	group1	cup1	7	24	0
Pnative	group1	cup1	7	25	0
Pnative	group1	cup1	7	26	0
Pnative	group1	cup1	7	27	0
Pnative	group1	cup1	7	28	0
Pnative	group1	cup1	7	29	0
Pnative	group1	cup1	7	30	0
Pnative	group1	cup1	7	31	0
Pnative	group1	cup1	7	32	0
Pnative	group1	cup1	7	33	0
Pnative	group1	cup2	7	1	0
Pnative	group1	cup2	7	2	0
Pnative	group1	cup2	7	3	0
Pnative	group1	cup2	7	4	0
Pnative	group1	cup2	7	5	0
Pnative	group1	cup2	7	6	0
Pnative	group1	cup2	7	7	0
Pnative	group1	cup2	7	8	0
Pnative	group1	cup2	7	9	0
Pnative	group1	cup2	7	10	0
Pnative	group1	cup2	7	11	0
Pnative	group1	cup2	7	12	0
Pnative	group1	cup2	7	13	0
Pnative	group1	cup2	7	14	0
Pnative	group1	cup2	7	15	0
Pnative	group1	cup2	7	16	0
Pnative	group1	cup2	7	17	0
Pnative	group1	cup2	7	18	0
Pnative	group1	cup2	7	19	0
Pnative	group1	cup2	7	20	0
Pnative	group1	cup2	7	21	0
Pnative	group1	cup2	7	22	0
Pnative	group1	cup2	7	23	0
Pnative	group1	cup2	7	24	0
Pnative	group1	cup2	7	25	0
Pnative	group1	cup2	7	26	0
Pnative	group1	cup2	7	27	0
Pnative	group1	cup2	7	28	0
Pnative	group1	cup2	7	29	0
Pnative	group1	cup2	7	30	0
Pnative	group1	cup2	7	31	0
Pnative	group1	cup2	7	32	0
Pnative	group1	cup2	7	33	0
Pnative	group1	cup2	7	34	0
Pnative	group1	cup3	7	1	0
Pnative	group1	cup3	7	2	0
Pnative	group1	cup3	7	3	0
Pnative	group1	cup3	7	4	0
Pnative	group1	cup3	7	5	0
Pnative	group1	cup3	7	6	0
Pnative	group1	cup3	7	7	0
Pnative	group1	cup3	7	8	0
Pnative	group1	cup3	7	9	0
Pnative	group1	cup3	7	10	0
Pnative	group1	cup3	7	11	0
Pnative	group1	cup3	7	12	0
Pnative	group1	cup3	7	13	0
Pnative	group1	cup3	7	14	0
Pnative	group1	cup3	7	15	0
Pnative	group1	cup3	7	16	0
Pnative	group1	cup3	7	17	0
Pnative	group1	cup3	7	18	0
Pnative	group1	cup3	7	19	0
Pnative	group1	cup3	7	20	0
Pnative	group1	cup3	7	21	0
Pnative	group1	cup3	7	22	0
Pnative	group1	cup3	7	23	0
Pnative	group1	cup3	7	24	0
Pnative	group1	cup3	7	25	0
Pnative	group1	cup3	7	26	0
Pnative	group1	cup3	7	27	0
Pnative	group1	cup3	7	28	0
Pnative	group1	cup3	7	29	0
Pnative	group1	cup3	7	30	0
Pnative	group1	cup3	7	31	0
Pnative	group1	cup3	7	32	0
Pnative	group1	cup3	7	33	0
Pnative	group1	cup3	7	34	0
Pnative	group1	cup3	7	35	0
Pnovel	group1	cup1	7	37	1
Pnative	group1	cup1	7	34	1
Pnovel	group1	cup1	8	1	0
Pnovel	group1	cup1	8	2	0
Pnovel	group1	cup1	8	3	0
Pnovel	group1	cup1	8	4	0
Pnovel	group1	cup1	8	5	0
Pnovel	group1	cup1	8	6	0
Pnovel	group1	cup1	8	7	0
Pnovel	group1	cup1	8	8	0
Pnovel	group1	cup1	8	9	0
Pnovel	group1	cup1	8	10	0
Pnovel	group1	cup1	8	11	0
Pnovel	group1	cup1	8	12	0
Pnovel	group1	cup1	8	13	0
Pnovel	group1	cup1	8	14	0
Pnovel	group1	cup1	8	15	0
Pnovel	group1	cup1	8	16	0
Pnovel	group1	cup1	8	17	0
Pnovel	group1	cup1	8	18	0
Pnovel	group1	cup1	8	19	0
Pnovel	group1	cup1	8	20	0
Pnovel	group1	cup1	8	21	0
Pnovel	group1	cup1	8	22	0
Pnovel	group1	cup1	8	23	0
Pnovel	group1	cup1	8	24	0
Pnovel	group1	cup1	8	25	0
Pnovel	group1	cup1	8	26	0
Pnovel	group1	cup1	8	27	0
Pnovel	group1	cup1	8	28	0
Pnovel	group1	cup1	8	29	0
Pnovel	group1	cup1	8	30	0
Pnovel	group1	cup1	8	31	0
Pnovel	group1	cup1	8	32	0
Pnovel	group1	cup1	8	33	0
Pnovel	group1	cup2	8	1	0
Pnovel	group1	cup2	8	2	0
Pnovel	group1	cup2	8	3	0
Pnovel	group1	cup2	8	4	0
Pnovel	group1	cup2	8	5	0
Pnovel	group1	cup2	8	6	0
Pnovel	group1	cup2	8	7	0
Pnovel	group1	cup2	8	8	0
Pnovel	group1	cup2	8	9	0
Pnovel	group1	cup2	8	10	0
Pnovel	group1	cup2	8	11	0
Pnovel	group1	cup2	8	12	0
Pnovel	group1	cup2	8	13	0
Pnovel	group1	cup2	8	14	0
Pnovel	group1	cup2	8	15	0
Pnovel	group1	cup2	8	16	0
Pnovel	group1	cup2	8	17	0
Pnovel	group1	cup2	8	18	0
Pnovel	group1	cup2	8	19	0
Pnovel	group1	cup2	8	20	0
Pnovel	group1	cup2	8	21	0
Pnovel	group1	cup2	8	22	0
Pnovel	group1	cup2	8	23	0
Pnovel	group1	cup2	8	24	0
Pnovel	group1	cup2	8	25	0
Pnovel	group1	cup2	8	26	0
Pnovel	group1	cup2	8	27	0
Pnovel	group1	cup2	8	28	0
Pnovel	group1	cup2	8	29	0
Pnovel	group1	cup2	8	30	0
Pnovel	group1	cup2	8	31	0
Pnovel	group1	cup2	8	32	0
Pnovel	group1	cup2	8	33	0
Pnovel	group1	cup2	8	34	0
Pnovel	group1	cup3	8	1	0
Pnovel	group1	cup3	8	2	0
Pnovel	group1	cup3	8	3	0
Pnovel	group1	cup3	8	4	0
Pnovel	group1	cup3	8	5	0
Pnovel	group1	cup3	8	6	0
Pnovel	group1	cup3	8	7	0
Pnovel	group1	cup3	8	8	0
Pnovel	group1	cup3	8	9	0
Pnovel	group1	cup3	8	10	0
Pnovel	group1	cup3	8	11	0
Pnovel	group1	cup3	8	12	0
Pnovel	group1	cup3	8	13	0
Pnovel	group1	cup3	8	14	0
Pnovel	group1	cup3	8	15	0
Pnovel	group1	cup3	8	16	0
Pnovel	group1	cup3	8	17	0
Pnovel	group1	cup3	8	18	0
Pnovel	group1	cup3	8	19	0
Pnovel	group1	cup3	8	20	0
Pnovel	group1	cup3	8	21	0
Pnovel	group1	cup3	8	22	0
Pnovel	group1	cup3	8	23	0
Pnovel	group1	cup3	8	24	0
Pnovel	group1	cup3	8	25	0
Pnovel	group1	cup3	8	26	0
Pnovel	group1	cup3	8	27	0
Pnovel	group1	cup3	8	28	0
Pnovel	group1	cup3	8	29	0
Pnovel	group1	cup3	8	30	0
Pnovel	group1	cup3	8	31	0
Pnovel	group1	cup3	8	32	0
Pnovel	group1	cup3	8	33	0
Pnovel	group1	cup3	8	34	0
Pnovel	group1	cup3	8	35	0
Pnative	group1	cup1	8	1	0
Pnative	group1	cup1	8	2	0
Pnative	group1	cup1	8	3	0
Pnative	group1	cup1	8	4	0
Pnative	group1	cup1	8	5	0
Pnative	group1	cup1	8	6	0
Pnative	group1	cup1	8	7	0
Pnative	group1	cup1	8	8	0
Pnative	group1	cup1	8	9	0
Pnative	group1	cup1	8	10	0
Pnative	group1	cup1	8	11	0
Pnative	group1	cup1	8	12	0
Pnative	group1	cup1	8	13	0
Pnative	group1	cup1	8	14	0
Pnative	group1	cup1	8	15	0
Pnative	group1	cup1	8	16	0
Pnative	group1	cup1	8	17	0
Pnative	group1	cup1	8	18	0
Pnative	group1	cup1	8	19	0
Pnative	group1	cup1	8	20	0
Pnative	group1	cup1	8	21	0
Pnative	group1	cup1	8	22	0
Pnative	group1	cup1	8	23	0
Pnative	group1	cup1	8	24	0
Pnative	group1	cup1	8	25	0
Pnative	group1	cup1	8	26	0
Pnative	group1	cup1	8	27	0
Pnative	group1	cup1	8	28	0
Pnative	group1	cup1	8	29	0
Pnative	group1	cup1	8	30	0
Pnative	group1	cup1	8	31	0
Pnative	group1	cup1	8	32	0
Pnative	group1	cup1	8	33	0
Pnative	group1	cup2	8	1	0
Pnative	group1	cup2	8	2	0
Pnative	group1	cup2	8	3	0
Pnative	group1	cup2	8	4	0
Pnative	group1	cup2	8	5	0
Pnative	group1	cup2	8	6	0
Pnative	group1	cup2	8	7	0
Pnative	group1	cup2	8	8	0
Pnative	group1	cup2	8	9	0
Pnative	group1	cup2	8	10	0
Pnative	group1	cup2	8	11	0
Pnative	group1	cup2	8	12	0
Pnative	group1	cup2	8	13	0
Pnative	group1	cup2	8	14	0
Pnative	group1	cup2	8	15	0
Pnative	group1	cup2	8	16	0
Pnative	group1	cup2	8	17	0
Pnative	group1	cup2	8	18	0
Pnative	group1	cup2	8	19	0
Pnative	group1	cup2	8	20	0
Pnative	group1	cup2	8	21	0
Pnative	group1	cup2	8	22	0
Pnative	group1	cup2	8	23	0
Pnative	group1	cup2	8	24	0
Pnative	group1	cup2	8	25	0
Pnative	group1	cup2	8	26	0
Pnative	group1	cup2	8	27	0
Pnative	group1	cup2	8	28	0
Pnative	group1	cup2	8	29	0
Pnative	group1	cup2	8	30	0
Pnative	group1	cup2	8	31	0
Pnative	group1	cup2	8	32	0
Pnative	group1	cup2	8	33	0
Pnative	group1	cup2	8	34	0
Pnative	group1	cup3	8	1	0
Pnative	group1	cup3	8	2	0
Pnative	group1	cup3	8	3	0
Pnative	group1	cup3	8	4	0
Pnative	group1	cup3	8	5	0
Pnative	group1	cup3	8	6	0
Pnative	group1	cup3	8	7	0
Pnative	group1	cup3	8	8	0
Pnative	group1	cup3	8	9	0
Pnative	group1	cup3	8	10	0
Pnative	group1	cup3	8	11	0
Pnative	group1	cup3	8	12	0
Pnative	group1	cup3	8	13	0
Pnative	group1	cup3	8	14	0
Pnative	group1	cup3	8	15	0
Pnative	group1	cup3	8	16	0
Pnative	group1	cup3	8	17	0
Pnative	group1	cup3	8	18	0
Pnative	group1	cup3	8	19	0
Pnative	group1	cup3	8	20	0
Pnative	group1	cup3	8	21	0
Pnative	group1	cup3	8	22	0
Pnative	group1	cup3	8	23	0
Pnative	group1	cup3	8	24	0
Pnative	group1	cup3	8	25	0
Pnative	group1	cup3	8	26	0
Pnative	group1	cup3	8	27	0
Pnative	group1	cup3	8	28	0
Pnative	group1	cup3	8	29	0
Pnative	group1	cup3	8	30	0
Pnative	group1	cup3	8	31	0
Pnative	group1	cup3	8	32	0
Pnative	group1	cup3	8	33	0
Pnative	group1	cup3	8	34	0
Pnative	group1	cup3	8	35	0
Pnovel	group1	cup1	9	1	0
Pnovel	group1	cup1	9	2	0
Pnovel	group1	cup1	9	3	0
Pnovel	group1	cup1	9	4	0
Pnovel	group1	cup1	9	5	0
Pnovel	group1	cup1	9	6	0
Pnovel	group1	cup1	9	7	0
Pnovel	group1	cup1	9	8	0
Pnovel	group1	cup1	9	9	0
Pnovel	group1	cup1	9	10	0
Pnovel	group1	cup1	9	11	0
Pnovel	group1	cup1	9	12	0
Pnovel	group1	cup1	9	13	0
Pnovel	group1	cup1	9	14	0
Pnovel	group1	cup1	9	15	0
Pnovel	group1	cup1	9	16	0
Pnovel	group1	cup1	9	17	0
Pnovel	group1	cup1	9	18	0
Pnovel	group1	cup1	9	19	0
Pnovel	group1	cup1	9	20	0
Pnovel	group1	cup1	9	21	0
Pnovel	group1	cup1	9	22	0
Pnovel	group1	cup1	9	23	0
Pnovel	group1	cup1	9	24	0
Pnovel	group1	cup1	9	25	0
Pnovel	group1	cup1	9	26	0
Pnovel	group1	cup1	9	27	0
Pnovel	group1	cup1	9	28	0
Pnovel	group1	cup1	9	29	0
Pnovel	group1	cup1	9	30	0
Pnovel	group1	cup1	9	31	0
Pnovel	group1	cup1	9	32	0
Pnovel	group1	cup1	9	33	0
Pnovel	group1	cup2	9	1	0
Pnovel	group1	cup2	9	2	0
Pnovel	group1	cup2	9	3	0
Pnovel	group1	cup2	9	4	0
Pnovel	group1	cup2	9	5	0
Pnovel	group1	cup2	9	6	0
Pnovel	group1	cup2	9	7	0
Pnovel	group1	cup2	9	8	0
Pnovel	group1	cup2	9	9	0
Pnovel	group1	cup2	9	10	0
Pnovel	group1	cup2	9	11	0
Pnovel	group1	cup2	9	12	0
Pnovel	group1	cup2	9	13	0
Pnovel	group1	cup2	9	14	0
Pnovel	group1	cup2	9	15	0
Pnovel	group1	cup2	9	16	0
Pnovel	group1	cup2	9	17	0
Pnovel	group1	cup2	9	18	0
Pnovel	group1	cup2	9	19	0
Pnovel	group1	cup2	9	20	0
Pnovel	group1	cup2	9	21	0
Pnovel	group1	cup2	9	22	0
Pnovel	group1	cup2	9	23	0
Pnovel	group1	cup2	9	24	0
Pnovel	group1	cup2	9	25	0
Pnovel	group1	cup2	9	26	0
Pnovel	group1	cup2	9	27	0
Pnovel	group1	cup2	9	28	0
Pnovel	group1	cup2	9	29	0
Pnovel	group1	cup2	9	30	0
Pnovel	group1	cup2	9	31	0
Pnovel	group1	cup2	9	32	0
Pnovel	group1	cup2	9	33	0
Pnovel	group1	cup2	9	34	0
Pnovel	group1	cup3	9	1	0
Pnovel	group1	cup3	9	2	0
Pnovel	group1	cup3	9	3	0
Pnovel	group1	cup3	9	4	0
Pnovel	group1	cup3	9	5	0
Pnovel	group1	cup3	9	6	0
Pnovel	group1	cup3	9	7	0
Pnovel	group1	cup3	9	8	0
Pnovel	group1	cup3	9	9	0
Pnovel	group1	cup3	9	10	0
Pnovel	group1	cup3	9	11	0
Pnovel	group1	cup3	9	12	0
Pnovel	group1	cup3	9	13	0
Pnovel	group1	cup3	9	14	0
Pnovel	group1	cup3	9	15	0
Pnovel	group1	cup3	9	16	0
Pnovel	group1	cup3	9	17	0
Pnovel	group1	cup3	9	18	0
Pnovel	group1	cup3	9	19	0
Pnovel	group1	cup3	9	20	0
Pnovel	group1	cup3	9	21	0
Pnovel	group1	cup3	9	22	0
Pnovel	group1	cup3	9	23	0
Pnovel	group1	cup3	9	24	0
Pnovel	group1	cup3	9	25	0
Pnovel	group1	cup3	9	26	0
Pnovel	group1	cup3	9	27	0
Pnovel	group1	cup3	9	28	0
Pnovel	group1	cup3	9	29	0
Pnovel	group1	cup3	9	30	0
Pnovel	group1	cup3	9	31	0
Pnovel	group1	cup3	9	32	0
Pnovel	group1	cup3	9	33	0
Pnovel	group1	cup3	9	34	0
Pnovel	group1	cup3	9	35	0
Pnative	group1	cup1	9	1	0
Pnative	group1	cup1	9	2	0
Pnative	group1	cup1	9	3	0
Pnative	group1	cup1	9	4	0
Pnative	group1	cup1	9	5	0
Pnative	group1	cup1	9	6	0
Pnative	group1	cup1	9	7	0
Pnative	group1	cup1	9	8	0
Pnative	group1	cup1	9	9	0
Pnative	group1	cup1	9	10	0
Pnative	group1	cup1	9	11	0
Pnative	group1	cup1	9	12	0
Pnative	group1	cup1	9	13	0
Pnative	group1	cup1	9	14	0
Pnative	group1	cup1	9	15	0
Pnative	group1	cup1	9	16	0
Pnative	group1	cup1	9	17	0
Pnative	group1	cup1	9	18	0
Pnative	group1	cup1	9	19	0
Pnative	group1	cup1	9	20	0
Pnative	group1	cup1	9	21	0
Pnative	group1	cup1	9	22	0
Pnative	group1	cup1	9	23	0
Pnative	group1	cup1	9	24	0
Pnative	group1	cup1	9	25	0
Pnative	group1	cup1	9	26	0
Pnative	group1	cup1	9	27	0
Pnative	group1	cup1	9	28	0
Pnative	group1	cup1	9	29	0
Pnative	group1	cup1	9	30	0
Pnative	group1	cup1	9	31	0
Pnative	group1	cup1	9	32	0
Pnative	group1	cup1	9	33	0
Pnative	group1	cup2	9	1	0
Pnative	group1	cup2	9	2	0
Pnative	group1	cup2	9	3	0
Pnative	group1	cup2	9	4	0
Pnative	group1	cup2	9	5	0
Pnative	group1	cup2	9	6	0
Pnative	group1	cup2	9	7	0
Pnative	group1	cup2	9	8	0
Pnative	group1	cup2	9	9	0
Pnative	group1	cup2	9	10	0
Pnative	group1	cup2	9	11	0
Pnative	group1	cup2	9	12	0
Pnative	group1	cup2	9	13	0
Pnative	group1	cup2	9	14	0
Pnative	group1	cup2	9	15	0
Pnative	group1	cup2	9	16	0
Pnative	group1	cup2	9	17	0
Pnative	group1	cup2	9	18	0
Pnative	group1	cup2	9	19	0
Pnative	group1	cup2	9	20	0
Pnative	group1	cup2	9	21	0
Pnative	group1	cup2	9	22	0
Pnative	group1	cup2	9	23	0
Pnative	group1	cup2	9	24	0
[truncated: 9,974 more rows]

## Sheet: FigureS2A
	uninfected_DPI1	uninfected_DPI2	uninfected_DPI3	uninfected_DPI4	uninfected_DPI5	PAcer_DPI1	PAcer_DPI2	PAcer_DPI3	PAcer_DPI4	PAcer_DPI5	PAmel_DPI1	PAmel_DPI2	PAmel_DPI3	PAmel_DPI4	PAmel_DPI5
LOC104797386	4.58915	4.60526	3.4211	14.9899	11.7034	227.893	51.0843	68.2053	53.605	44.7179	255.966	18.1248	22.4232	24.4751	6.64461
LOC409163	0.482661	0.843377	0.17519	1.18013	1.74898	2.7648	0.676388	1.43167	4.05359	5.60953	3.89775	1.45262	1.58011	6.91205	25.7642
LOC107966053	0.151614	0.326723	0.223138	0.470258	0.374569	1.71259	0.328745	1.18902	0.607559	1.8004	2.35784	0.740445	0.835087	1.58859	1.00557
LOC100576730	7.20466	14.9614	4.27808	3.84314	1.36985	4.27946	1.67342	1.6394	0.336427	0.325407	4.43024	3.88577	1.81352	0.449627	0.709468
LOC724418	90.124	35.3327	20.7857	7.2918	1.33095	101.34	56.8282	17.9685	2.06981	1.09633	13.7156	0.792464	3.16763	2.19556	0.446142
LOC100629119	99.3424	109.713	135.816	91.1167	53.608	104.115	11.9998	18.1749	45.0158	43.3297	32.8138	9.42023	6.15885	19.3906	13.5442
LOC409902	15.1847	10.2161	6.00125	4.33419	3.69455	8.9905	7.39408	3.23503	2.71754	3.25962	5.23726	2.91479	2.37905	1.47689	1.14656
LOC107964882	8.33986	9.18531	11.0507	6.00298	4.86389	9.82073	1.07926	1.62323	3.78975	2.73334	2.94917	1.76446	1.52433	2.45697	1.51754
LOC107964878	8.28707	9.07315	10.9751	6.0167	4.90639	9.80587	1.13546	1.64616	3.71547	2.75062	2.90095	1.77953	1.48733	2.46197	1.56489
LOC725510	2.59168	3.30479	3.6607	3.95614	5.00242	2.8602	0.516565	1.10977	1.17008	2.47178	0.801515	0.346363	0.392038	0.800307	0.407769
LOC551392	24.6127	21.6525	25.4624	22.3821	32.01	15.6903	13.2899	14.5739	10.9614	59.5231	9.30322	8.45232	5.63724	10.8248	13.4398
LOC726611	16.6464	22.2782	18.4442	23.0916	26.5482	40.1434	28.2948	21.1966	35.2866	13.2805	5.49077	20.4832	4.38751	7.8597	7.67803
LOC725864	8.19028	16.727	9.11234	4.7727	3.33534	1.75091	1.72237	1.43635	3.40126	6.54105	1.4654	1.1595	2.42989	1.24337	13.4654
LOC550735	3.9995	5.67983	2.18858	1.98232	1.49056	2.78256	1.29384	1.03968	1.15309	2.18976	1.45332	0.834987	0.764505	1.34915	0.521321
LOC413081	0.508521	3.42979	0.165619	0.540747	0.869194	0.0896923	0.0717168	0.708289	0.123929	1.79217	0.120483	0.1221	0.297255	0.124555	0.311715
LOC107964247	1921.25	1835.22	2623.83	14542.5	908.389	1357.01	1133.91	885.249	959.087	5548.32	920.305	612.24	719.861	438.869	158.336
LOC107964244	1411.22	1388.63	2114.42	10746.3	690.318	1027.46	834.887	667.044	733.131	4651.64	681.213	493.786	538.652	324.375	120.733
LOC726775	1377.77	1338.63	2018.4	10042.3	661.304	996.914	818.656	652.447	712.714	4432.39	662.31	468.02	524.92	322.984	118.3
LOC107964242	1094.72	1005.34	1493.54	7909.87	516.966	774.775	650.854	518.136	548.335	3210.31	519.734	343.571	415.961	251.124	93.7823
LOC413499	920.174	929.121	1316.17	6517.41	440.552	671.638	557.902	438.81	486.301	2971.95	447.37	307.975	354.612	219.681	78.9562
LOC107964239	833.631	806.584	1407.65	7104.03	543.335	862.518	684.696	657.175	694.198	3214.98	472.551	301.438	489.93	302.47	130.532
LOC107965552	650.425	653.401	1077.74	5929.59	418.725	671.148	529.814	501.506	538.811	2526.26	365.11	232.036	380.666	236.443	97.9851
LOC107965389	633.94	630.324	1059.56	5230.51	412.911	668.961	526.743	497.244	534.165	2451.5	361.515	229.638	380.228	235.217	98.4869
LOC413500	637.378	631.032	1063.28	5235.48	412.907	667.11	527.403	500.684	536.992	2456.67	364.46	231.371	382.083	235.92	98.8276
LOC726946	592.115	502.401	696.798	4023.45	271.328	406.165	350.988	255.726	266.46	1214.49	279.646	156.238	223.753	129.127	46.9619
LOC726261	386.752	438.277	428.322	2297.35	170.188	283.619	244.799	167.201	181.841	724.802	186.666	104.336	152.811	92.6859	28.353
LOC107966082	257.946	307.663	203.282	139.748	135.726	149.52	163.049	110.521	93.1595	87.5419	138.374	93.9314	72.5282	57.5092	41.1282
LOC107964928	71.4169	95.3223	53.827	27.8703	14.3398	74.7219	66.721	22.6977	12.123	8.30878	37.318	5.73152	17.6819	9.03503	3.88557
LOC726526	63.4818	76.04	75.9663	333.522	28.8247	51.9634	42.0295	30.4982	30.5449	134.065	30.4087	19.1976	27.4598	17.7837	6.45811
LOC727007	74.001	61.9468	45.986	47.7719	36.7335	54.1455	18.2334	15.3359	12.5681	35.0403	30.3799	12.701	9.47648	13.685	7.30529
LOC107964248	20.3305	30.5633	21.2172	759.766	11.5705	9.16845	6.49972	6.63288	7.45997	77.43	8.77107	4.21357	4.33093	3.40155	1.64948
LOC725046	5.81781	12.8405	10.8851	9.58487	9.87073	8.85837	4.28587	4.55679	2.6623	9.72382	2.92325	1.13387	3.08318	3.43374	1.20019
LOC107964884	15.6406	11.7244	11.687	7.61012	4.06297	15.8273	1.30951	1.53276	3.57482	1.08381	6.44656	2.12121	1.32476	2.65684	1.38097

[truncated: 1 more sheets: FigureS2B]
